# Supplementary material for: Characterization of immune infiltrates, molecular subtypes and signature genes in patients with allergic rhinitis
Source: Open Med (Wars). 2026 Jun 1;21(1):20261441. doi: 10.1515/med-2026-1441 (PMC13225186; doi:10.1515/med-2026-1441)
Supplement: Supplementary file 1 — Supplementary Material [file j_med-2026-1441_suppl_001.xls]

geneNames	GSE44037_GSM1077129_Control	GSE44037_GSM1077131_Control	GSE44037_GSM1077134_Control	GSE44037_GSM1077141_Control	GSE44037_GSM1077144_Control	GSE44037_GSM1077148_Control	GSE44037_GSM1077149_Control	GSE44037_GSM1077150_Control	GSE44037_GSM1077152_Control	GSE44037_GSM1077153_Control	GSE44037_GSM1077155_Control	GSE44037_GSM1077161_Control	GSE44037_GSM1077128_Treat	GSE44037_GSM1077130_Treat	GSE44037_GSM1077132_Treat	GSE44037_GSM1077133_Treat	GSE44037_GSM1077137_Treat	GSE44037_GSM1077138_Treat	GSE44037_GSM1077147_Treat	GSE44037_GSM1077151_Treat	GSE44037_GSM1077158_Treat	GSE44037_GSM1077160_Treat	GSE51392_GSM1244588_Control	GSE51392_GSM1244589_Control	GSE51392_GSM1244592_Control	GSE51392_GSM1244593_Control	GSE51392_GSM1244598_Control	GSE51392_GSM1244599_Control	GSE51392_GSM1244612_Control	GSE51392_GSM1244613_Control	GSE51392_GSM1244618_Control	GSE51392_GSM1244619_Control	GSE51392_GSM1244625_Control	GSE51392_GSM1244626_Control	GSE51392_GSM1244627_Control	GSE51392_GSM1244628_Control	GSE51392_GSM1244629_Control	GSE51392_GSM1244630_Control	GSE51392_GSM1244634_Control	GSE51392_GSM1244635_Control	GSE51392_GSM1244636_Control	GSE51392_GSM1244637_Control	GSE51392_GSM1244640_Control	GSE51392_GSM1244641_Control	GSE51392_GSM1244652_Control	GSE51392_GSM1244653_Control	GSE51392_GSM1244586_Treat	GSE51392_GSM1244587_Treat	GSE51392_GSM1244590_Treat
A1BG	3.43519534787065	3.21566545497082	3.49533238863326	3.16428271639011	3.39451142918846	3.62834911919942	3.44644832552499	2.82995477398219	3.9266111242236	3.54293136189202	2.87590815691589	3.4223802014889	2.88415100525505	3.45360272063768	3.40248117110675	3.4989473245314	4.14657699428257	3.08183834317036	3.55495400309611	4.34674910407072	3.90698917271936	3.58370267462889	3.4879416464206	3.40966826089338	3.2776375499782	3.35225147997202	3.54519799192192	3.61620403491019	3.22856723079014	2.96470253334389	3.68928236874071	3.44924710603485	3.6693454028819	3.37138531375787	3.49727364001989	3.49917403576923	2.90460609891868	3.21679910173529	3.48126638697944	3.94498013932847	3.56564873311397	3.58981527323099	2.99199851912454	2.94928449848302	3.23189149089238	3.47595100871771	2.95725852084835	3.1491383282495	3.50583115072836
A1CF	3.49725708299611	3.63607464490095	3.35267679318218	3.57069379531736	3.6132673717904	3.36003783493883	4.04215126210192	3.16269401290109	3.26161689416067	3.37539721367011	3.66018132348249	3.32195352389507	3.68484295648393	3.67058333498722	3.68973151838607	3.37697973613173	3.3311328309462	3.84304670053274	3.34484539371598	3.48396411990967	3.46692521448889	3.68156173207846	3.4675627234969	3.79638929496708	3.58011915820192	3.53592230448092	3.34827595040645	3.53325893205478	3.52756517971178	3.52394740103755	3.44920767965541	3.56209843670565	3.35431896687546	3.67411696730216	4.00278478235142	3.9036124477907	3.19148717525106	3.55141132799428	3.89054399276563	3.2731878987596	3.53160039438688	3.36733045636126	3.37556431143887	3.59925491008978	3.32661597142607	3.32263211912244	3.6190284892452	3.43017185092659	3.60746728635751
A2BP1	3.03421903808116	3.07794938745905	2.90898654878634	2.90024671340364	3.07441997177015	3.06179281462608	2.94589821021572	2.98270711796622	3.08997156788706	2.95041475394321	3.04829167394374	2.97499135576509	3.0245798193744	3.05983818565608	3.10677698979335	3.04291384657087	3.03939597623916	2.93434708036051	2.94860906008079	2.93179671096019	3.03095170200017	3.04654601593864	3.01940592195354	2.9388842054758	3.05493633870208	3.04687114066153	2.91718874831019	3.11518898802301	2.91007354648554	3.07013348678656	2.8989704075587	3.05210588964355	3.04172850688556	3.05262880626778	3.06340907674514	2.94739416178392	2.97700222210329	3.08241923608599	2.96303699859261	3.06440373487912	3.04143169122163	2.951050856327	2.92980015742897	3.03081797248046	3.04357825465951	2.97080538096923	3.01142539546602	3.05065158593596	3.0401430087936
A2LD1	4.02435000251897	4.27224286541398	3.86505440548193	4.02153631051159	4.30122378837499	4.32469041951952	4.84231341107876	4.8113617518476	4.40077214876707	4.25199203187073	3.89090434999036	4.14001504831692	4.29287381440147	4.24461590738246	4.30932558780226	4.29793259597484	4.44646139687498	3.88387797359679	4.15702181120931	4.27613616905501	4.2601273400975	3.97245010785513	4.05879249256365	4.32058301069256	4.28156106798943	4.30145827819138	3.91760588278436	4.13107825165694	4.05606281921956	4.11836026199593	4.15570109655711	4.30786218451612	4.32866235212839	4.36602587881297	4.69111040213759	4.79515946096117	4.76786178201513	4.59184559933102	4.06679430257786	4.39705168453273	3.90403977501124	4.26381960951056	3.95399081164728	3.94042659488444	4.4491981841078	4.16299755973561	4.30026410519741	4.18694436845946	4.25648532612639
A2M	3.11952672045085	2.79011960464355	2.82058221487827	2.96885757780004	2.8485421429266	2.78250265562705	2.90591714328662	2.86261441474794	2.65985981966523	2.72029860915853	2.65041227219909	2.78684527075942	2.58337399379077	2.73667131574547	2.57986318599925	2.76927567430795	2.86141026471959	2.79682384735089	2.92103487869846	2.93871545193979	2.89009206048517	2.71768183868349	3.07814842363684	2.8620774756136	2.77466636174164	2.73159288746834	2.80247042337711	2.83411243412397	2.93946049151133	2.8578474932103	2.81965833710047	2.82823288168562	2.76754915830685	2.81745575391935	2.92469485112301	2.88105321265853	2.84117850278155	2.83117313137495	2.92324792631615	2.65574580876742	2.9109216041886	2.71067213500895	2.58974785632053	2.64700365574588	3.06380701251126	2.77161626697535	2.58517034682029	2.66857306232352	2.72552489390659
A2ML1	6.74279262077996	6.44389407128261	5.42758374257508	4.53896225494529	5.35584826612561	6.44144243851672	5.88686907248126	5.62014655838094	6.24814829934107	4.05783699969754	6.92956844296402	7.09569397377386	7.38414457665844	7.33454615993316	6.40254085956604	4.98809129043715	4.58872733006968	7.19552125840528	5.34166585564852	6.08743039500768	6.5207488113206	9.33276391873675	6.32532756985779	7.79999771479748	6.06517868246405	6.93980400992339	5.1852509477459	5.62261892300815	4.42888730184328	5.1942761023924	6.26026433283937	5.12343421644482	6.06318746729119	7.32801034504205	7.27655655748901	5.58635611975883	5.35586358866377	5.43848495608358	7.2988864794299	5.89729599379825	5.27657591293637	4.01937852681267	7.15209623434897	6.48718505140683	7.27327817732917	6.63083753886838	6.88186002338648	7.53937914811862	6.83836265917248
A4GALT	5.36422302269729	5.18783200415953	4.89712946919763	4.78250495193869	4.74769715237039	5.32648685954938	4.98049754251411	5.49061065306096	4.7742179538745	5.11367789291804	5.09834536644701	4.72623402300967	4.87932303228216	5.52137351876391	4.6747483953053	4.87680849192167	5.42186182546694	4.83820104279606	4.95938954871598	4.41298639907055	4.57254308905484	4.88791550712264	4.96750417615738	5.47680444229932	4.86270108742942	5.28856357931567	4.69032664765203	5.1224808102019	4.62202391697608	5.03242901648422	5.6134080977756	4.60094754260318	4.94564676057839	5.21640259537541	5.3847381943264	4.74130380761993	5.04264034018326	5.48321259194051	5.34269289518005	4.61713902342123	5.53358297769975	4.81969054776364	5.01277476916287	4.8107171518028	5.01036573108443	4.58784410909707	4.67902186626446	4.78723625404052	5.06049683832389
A4GNT	3.06472966892678	3.4160910229939	3.56922579426152	3.14762998168881	3.08571296203827	3.42938750533745	3.15625448693637	3.4648866642768	3.52897852606274	2.91844298575995	3.34688434869466	3.42309010655217	2.99422367237162	3.5632151599585	3.10641456614505	3.65770532573379	3.38467635462273	3.3097496171109	3.52897852606274	3.56289921148025	3.34208929126778	3.18335753711846	3.11023060968149	3.08452046710029	3.36495001906401	3.65595425245856	3.47517851910995	3.58864895271335	3.17058483600052	3.04636405875084	3.16699985528932	3.12572015435516	3.37444773476553	3.22157010426286	3.17298524637923	3.17686453027862	3.40030043045351	3.27987156584424	3.06660292112401	3.44610596260363	4.05281658355435	3.00302699459171	3.28840727799935	3.31427376914927	3.26772512144896	3.36994857477601	3.05892436700452	3.06877892532172	3.47089640772172
AAA1	3.03967677651772	3.10214074967439	2.93569264614926	2.84128862544939	3.11763070363041	2.9714306789312	3.11521859088144	2.97721952545882	2.9773349214705	2.99547562264625	2.85058976806062	2.89434502278017	3.08113195345109	2.99570193327109	3.03948855778022	2.86905425027885	2.86861731392395	2.92892461404682	3.10214074967439	2.99642455878112	3.08273629411831	3.20854371488959	3.01262329490532	3.15023593238761	3.06494560846601	3.20661208049422	2.92469209121729	3.07065162823028	2.84513582187701	2.89550410868908	2.81180990035172	3.07802571960923	2.95501735282397	3.10353086167052	3.11914905825098	3.07602496816552	2.9596038488939	3.12711748775146	2.99383996747953	2.9597047742353	2.94478651358727	2.97491179349897	3.09820798440598	2.85297622571295	3.01726866409107	2.88969529459561	3.04760140164896	3.03579126771826	2.97511084070005
AAAS	3.69014106843053	4.03771248767143	4.425772981148	4.07981182422349	4.15696097250285	4.19094074641212	3.88586197492126	4.10889024652749	3.67994158362907	4.15322451612214	4.47257585690872	4.22461975293472	4.1880429683212	4.08012415958659	4.05242926726133	4.29153355568574	4.25307119091725	3.93120844245186	4.3584936303424	4.20260358022956	3.99046887200945	4.28927317309505	3.73743808107337	3.93832362308386	4.00833250385038	4.38829484310593	4.31947512420519	4.02687617116117	4.04204868554571	4.33428102687212	4.590027127916	4.10306720485121	4.13111393173573	3.94890976905178	3.98563328341551	3.88879475222803	4.06493586427236	4.03984250183384	4.10350453354989	3.72974481792291	4.37324236149188	4.10031389502269	4.15296827034421	4.35626563360361	4.15667812039028	4.15738529020092	4.12867419588903	4.04346302516699	4.04232317909063
AACS	8.49276272865895	8.62498920123705	8.38910148168605	8.50791025106578	8.52458954540139	8.8683789930022	8.7336408270594	8.58229557151837	8.54698539194529	8.60279243346908	8.02758267656883	8.75758494947205	8.68617859018466	7.99947646679414	9.0377620234379	8.79433303481531	8.70362944371403	8.12382230803494	8.7602214538828	8.31223953874121	8.7923247116198	8.37825323564229	8.55716857070324	8.1649727754529	8.68260350552324	8.78900413498234	8.45946324418614	8.4500181336973	8.57214671109206	8.48664969228128	8.48959489082492	8.58852209082858	8.9063807715019	8.49217229502194	8.61059733501406	8.78220183541711	8.64306182156784	8.48959489082492	8.20947873516402	8.61059733501406	8.41023946884847	8.6620648454508	8.12906732632642	8.1192383067902	8.68857921573215	8.80422304795889	8.7387935712044	8.83225125218752	8.09407662344859
AACSL	2.84657264207607	2.95067306169427	3.02606260047342	2.63519121290503	2.77972246495231	2.61771241538862	2.89417813859251	2.63975872675246	2.79520867066132	2.753248665713	3.05555140337894	2.81081045336306	2.61755794229256	2.79093009929572	2.74072745439449	3.25062091813327	2.8120106759799	3.04705760573029	2.80474154992733	3.24918620757925	2.80772877066259	2.86718313156865	2.81891621203392	2.71876116295089	2.90747253798965	3.0442367589318	2.97164739697128	2.76819239001666	2.64062141137248	2.98147336496599	3.15482803807208	2.76228819816006	2.62573831772761	2.84544576402878	2.95078055276534	2.85928617065268	2.64450481213548	2.63286116173977	2.6482730867732	2.77560070938017	3.06141582318927	2.74019146998145	2.7695177444347	2.99692928128306	2.9341331278507	2.78863523312701	2.62558575221197	2.76893649789967	2.77195036882203
AADAC	2.78005708495669	3.03223070386841	4.55250547439658	2.95043958583309	2.9015486201024	3.18271534933616	2.96225468196405	2.66218803419661	3.16092485502674	2.7731112325432	2.72363129876297	2.9950026290424	2.90625771745134	2.97312742921575	2.95638353080051	3.37389702526555	3.15396841442359	3.17363068261241	3.22226091417285	3.05768338827466	2.98853192163966	2.6606381879359	2.8101125410417	3.10799302357343	2.98623278109631	3.00311534223556	4.0213999120339	3.90323937837949	2.92919588916541	2.88474424575582	2.86762182609379	2.89492083865338	3.09147116570889	2.94439303221143	2.87225695472282	2.93760741629233	2.72847275620606	2.87449075165248	2.88733966145072	3.07627127619124	2.95155857670668	2.80524945526698	2.99964746405133	2.77074827859034	3.12073115901574	2.9601779201873	2.89817723852173	2.96585579254702	2.94510803032703
AADACL2	2.66710589984708	2.55901471481124	2.49059785646098	2.73395945593443	2.47363515211775	2.69475545784278	2.66699680831326	2.5430894092047	3.10008916840385	2.36092816020293	2.82445294156698	2.68939865186617	2.57751807977829	2.61279066599086	2.67171553173358	2.76882346347788	2.64858709739883	2.58174074546937	2.65711682034487	2.48369421486806	2.48207533767283	3.00486769686225	2.66857949930044	2.48208033318142	2.56845085641338	2.76653970165168	2.50589903040561	2.83228347971676	2.73011160808335	2.54461129055761	2.70304309577791	2.49025799103765	2.69407337849587	2.33558538522393	2.72306180490652	2.66847231042006	2.55392154596404	2.71978732689705	2.70972674932796	3.07061653237974	2.69717047313693	2.3860068448397	2.66901584341526	2.81387734666466	2.99682884541536	2.68906870121372	2.5854417168148	2.55060058782059	2.61832783445978
AADAT	4.11642646853375	4.38193766877801	3.57719874917856	4.81888502012324	4.18258599630679	4.36471042867317	3.79388695139531	4.22760104853881	3.55384637730077	3.55332817248758	3.76458259200677	4.00369727408912	3.81787786948841	3.56743513195185	4.04092820236187	3.90133585982876	4.25079501183627	3.77919670452282	3.77780909447802	3.85257917236975	4.20269529019493	3.57770221830986	4.25128894296318	4.00440933764248	4.44952533831172	3.73988257819931	3.85408749439113	3.53374885799344	4.77803212815743	3.80261163844483	3.54271015231423	4.30108271385297	4.43707090788233	3.41132604432673	3.44776814993224	4.01087790350602	4.33487088350677	3.52589298649183	3.5415595913966	3.83707503720401	3.19597125543757	3.8367249866446	4.09990313024837	3.98951744989681	3.50286887153976	4.16748499667007	4.0287258761073	3.93551938755142	3.84706161118958
AAGAB	5.53884156236989	5.2445651788308	5.35925973325762	5.14155519615891	5.26296001371047	5.36103256483424	5.17596424539589	5.21197539897752	5.41389927657224	5.22314232576518	5.213740035647	5.41854715473496	5.1585582626437	5.36055862603833	5.44951024552218	5.41083301548635	5.1901496296445	5.09178342768177	5.29098659610807	5.23433930054567	5.09949346947682	5.58374828764526	5.54102425031838	5.23258799053745	5.34198131776672	5.16053296339569	5.42121381135549	5.2657244916244	5.27080743045004	5.29839857635688	5.05971527489785	5.35524028748989	5.42247999471982	5.06235050195734	5.21645894450388	5.29413032776207	5.31902252782042	5.03787429456435	4.96869298480664	5.45719034989516	5.22571091266716	5.32686266967306	5.25696133759962	5.32016218387516	4.96450392956388	5.46016146599954	5.28234053125963	5.30235369261715	5.42212407976982
AAK1	4.69614293530456	4.5591329160329	4.64633658958012	4.58504840351341	4.64451722229379	4.84605413465404	4.607825482425	4.55723424299306	4.69982132275397	4.70924004724399	4.46120897062929	4.66953818752518	4.60540432442088	4.64140797025189	4.64001078947687	4.58077638917377	4.61165548381495	4.92016886008939	4.8198948986076	4.78074817916335	4.9513336886954	4.8307866108429	4.71679751134092	4.66406721905051	4.60844297594286	4.57613756606558	4.67773985923582	4.67848030186867	4.62909082727931	4.60733742169807	4.4248540806313	4.67652374956655	4.83597718796609	4.67536059501658	4.43744810865006	4.64723863956306	4.6069881037182	4.63388744624219	4.6950859124328	4.72008258681114	4.70753593968859	4.72781867941311	4.58240113473646	4.52978975920515	4.62997527067514	4.6955717988782	4.64530531319045	4.6056307803975	4.67419929854096
AAMP	8.16062485425723	7.85816354310642	7.90289340029957	8.10984668551956	8.00225243057349	7.80889771210673	7.88158450960113	7.96852781872033	7.94122466566113	7.74536393600106	8.08423672708246	8.2193025190833	7.90168456951657	7.76885350338285	7.76770391882051	7.75820165655208	7.92038662650585	7.90906748013708	7.86405594354394	7.62075977928044	7.8319559254258	8.17008138260094	8.14347239624483	7.98658359151384	7.86997272266815	7.86071255639818	7.91059909834766	7.9115781384216	8.09673790884675	8.08220380330033	7.85434784907029	7.99990857310047	7.82403074643243	7.65362190957782	7.96044019162834	7.89196135674663	7.96921746579221	7.80202317540862	7.94621475829091	7.94479070000154	7.96877623496585	7.76659025698787	8.22310319823572	8.0730080226445	7.9806118258017	8.19771538246918	7.90965509162259	7.89606783334303	7.78799373945543
AANAT	2.85070898409146	2.41325146243664	2.68331329552228	3.1833629466289	3.06362558277402	2.59443999780847	2.91651124936877	2.79137114363063	2.87309764942531	2.94389524328637	2.7320784598163	2.64355437350208	2.84008914431609	2.81615913211509	2.97870198640726	2.87212527630405	2.5432745068828	2.67063431266659	2.70097456170828	2.84279854310599	2.66980142340895	2.83773899173611	2.84619267139721	2.97568083151245	2.43030323296447	2.90517830137028	2.68649349847392	2.70261601493177	3.16476940274858	2.69616319575237	2.94311744680857	3.0506040670245	2.60209500809296	2.63481470924373	2.75141629398148	2.90945889382741	2.78940976891655	2.66967327689947	2.90108071353391	2.86755560142204	2.85934231591702	2.93585921666806	2.96745896766584	2.73299859457178	2.76220308196573	2.64892131542619	2.83602066456078	2.61662576560996	2.81310886730308
AARS	7.67853345404466	7.82431729735134	8.24957697220266	8.06981686556873	8.18362139910051	7.7138895062988	8.15106232861686	7.79537393881469	7.7898464711256	7.99635141719277	7.75987346588221	7.87798152782906	7.45673654003614	9.29255609725419	7.73235561217064	7.85690234277713	7.73422892499835	9.4860122713839	8.26321485582803	9.43247479862386	7.80158298898574	9.32717653914671	7.95274504350542	7.31721240449445	8.08330276356875	7.89501052493232	8.47652479025107	8.10093317611433	8.30782221408216	7.91283289101755	7.80469212939981	8.41413894428126	7.98437766302203	7.82624860646077	7.87843822081466	8.38423768895724	8.05733797418344	7.56396537016926	7.60497629119443	8.05194814573025	7.76805453409324	8.24013069662973	7.91467394294709	8.02558999342625	7.86035298239434	8.1318982133699	7.75197204245606	7.71921039571609	9.4220472664519
AARS2	5.61886463825442	5.43776766553202	5.47052106241529	5.71879254575319	5.74570406994131	5.20114317944907	5.57657942355457	5.81399615620284	5.98982409481074	5.19478142872128	5.77010591264965	5.89852767581215	5.38196129867372	5.12053830618601	5.28162808085844	5.72241439874144	5.64555675445787	4.7389813358876	6.10796610751928	5.40421553711836	5.41679204603249	4.80467295115846	5.71575621139265	5.43645444511472	5.55613520734566	5.05908355242657	5.58498735644088	5.19187482889883	5.80420357113569	5.61761005824547	5.3992458344095	5.82766196994262	5.34664690591897	4.92180030209875	5.18416839780076	5.67912530121465	5.88740090120941	5.35943898035747	5.04928049112239	6.04014492060635	5.03686227816329	5.34063412368363	5.65652171131792	5.84937317691113	5.50800570829986	5.96087219671592	5.50760742370874	5.45034180217881	5.27407175074248
AARSD1	4.89879265299287	4.59562142612743	4.48973144882305	4.6196825066832	4.75805957684315	4.72869009510631	4.44114990684007	4.45099435832186	4.69980148574367	4.42366388290912	4.66370113398701	4.80985275526943	4.60298360904074	4.13707872329666	4.33451981590949	4.74568987378737	4.87937105059484	4.11090207293821	4.84603907303711	4.75539194406339	4.63120329538006	4.18318202636794	4.9353699653874	4.24835947341685	4.73089178819269	4.70288977307797	4.66002684744076	4.22851969736986	4.74798589316015	4.50082169507397	4.35763554099819	4.84137427318959	4.82225397056729	3.9978824148086	4.25388820266136	4.62708244200684	4.63382944310863	4.31559695500093	4.04723883887071	4.80263669327268	3.94723750411899	4.61528909625073	4.63339447628534	4.77811897214497	4.5795634564121	4.87637405644259	4.73609224058944	4.42540829622016	4.42102580030244
AASDH	7.17289583190188	6.5782131178206	6.57877890994359	6.7773584094188	7.09412078411677	7.02005615879106	6.90794404354831	6.58239564810782	6.85466618767921	6.37337471218094	6.55860260040916	6.64319799778491	6.68070270626338	6.36849373994284	6.42538698040649	6.36960095993473	6.43339605215715	6.89248492432164	7.02748590272199	7.39852100699815	6.61090047183556	6.33633292453038	7.22073328559274	6.4675148495879	6.81187975938866	6.26556571874924	6.81237100227627	6.39951462122548	6.94762958198718	6.58691968156236	6.62138597521855	7.16564846160935	7.11640295707105	6.47816907844902	6.45567853904733	7.03844025003618	6.81508878760252	6.23108848833118	6.25320991201955	7.00150771657689	5.81466034313097	6.67267209724359	6.44635039256371	6.79857609996302	6.68691722958741	6.85681435695407	6.88251483596644	6.67566330161675	6.66936281537921
AASDHPPT	6.97858961336989	6.96681031672236	6.64231586764463	7.23918664608459	7.0871785466051	6.95985662296198	6.84778038737365	6.65651761694151	6.64231586764463	6.57776538635753	6.93873013352204	7.02627782963499	6.89246064450576	6.41053733537198	6.83168217614212	6.74799978794178	6.67964834011391	6.79918656630006	7.15137997595003	7.0301045327245	7.06178783274722	6.6219727344067	7.16980287930167	6.22465655733905	7.16326686090423	6.62000712326048	6.97798182570216	6.46258073315474	7.31847508022847	6.62987533507797	6.4559818770581	7.23229227810444	7.15938259341271	6.43596088841393	6.18835252547125	7.09562836149334	6.98580691461447	6.54443132476015	6.1911425193154	6.97798182570216	6.32494911597607	6.94145696420577	6.71454374865146	7.14761578539819	6.43218254732962	7.19699993319364	7.1212553705869	6.71021782190276	6.84700831159366
AASS	4.1025678585476	4.85923248554094	5.02070564025293	5.09127889946104	5.22843987402549	4.28547857306152	4.02042842294472	4.56163312288175	4.19565817123662	4.71525123848283	4.49286949641434	4.50479711582145	5.02712095151203	4.88792791773775	4.77415315225913	5.07064884444921	4.71642864816181	4.43067953918133	5.06466267121479	4.80610519808548	4.28500470797511	4.15182927726241	4.3994736150849	4.14865170628033	4.97429994937085	4.31622061820872	5.09660572361078	4.78423521922541	5.15005822566495	4.96788734831587	4.73978012098441	5.25625030811222	4.5376954577555	3.91846019891127	4.40283875308092	4.3369442904833	4.74844876817667	4.14865170628033	3.88341714415419	4.46992357321884	4.09750881183539	4.86578440720954	4.43665635829884	4.69707592879183	4.45372030448171	4.70619707807466	5.10148166450512	4.33321345692021	4.99612255529397
AATF	8.35921430469595	8.24426536354018	7.98143198072617	8.29048731105531	8.49381962615695	8.06134995218036	8.11116790068468	8.25104413313106	8.08315308939235	8.04680182755905	8.65012990550381	8.47644335079841	7.99824995275264	8.27650481658144	7.94287241673691	7.96475614891809	8.31432583758024	7.84610130454241	8.33773794344998	8.2045525588099	7.9550744950731	7.74150368815749	8.46319568005431	7.90211939607561	8.38886719966134	7.94480015722598	8.22308472824253	7.74987644783126	8.41920286192318	8.29687481283995	7.91991088873459	8.54836989491022	8.27296280058249	7.7871379612177	7.72065467670274	8.30454355967571	8.3935118813732	7.82506274202957	7.649944758976	8.28692761119209	7.72682405911292	8.2640507666491	8.34695648022864	8.64850155934669	8.00250170863874	8.53681745941143	8.23338754257552	8.00250170863874	8.41036140760669
AATK	3.90333992072934	4.08661464118348	4.05681246920141	3.63089925518493	4.09123105813714	4.19025087026945	4.40354395854095	3.80714443164145	4.13777674973603	4.2916657931261	4.15813095175899	3.80541380517558	3.85092726763929	4.27865695058566	3.80236692759483	3.94446799904377	3.97358449109723	4.27458102322024	4.26877023025492	4.26770302826402	4.22189070685153	3.40723512552028	3.91531585626487	4.04568919027467	4.07533729330068	3.68616017618949	4.04974197838723	4.01685825011374	3.68208474153101	3.98642317961721	4.2253215924661	4.0791730520149	4.16735681459263	3.75009420612351	3.82571291014318	4.35683197180201	3.83242666740066	3.83318438308271	3.94594436600774	4.12083137322406	4.11161611624914	4.2577203072146	3.99384086701019	4.1394109769345	3.79047394109461	3.83092539012777	3.87025677874425	4.00725988907044	4.24642439883381
ABAT	6.820864512618	6.34482518181421	7.14698008096599	6.26275580369952	5.95314271326243	7.03745606474104	6.87191101879135	6.52140930028932	7.34793224286055	7.67889800184901	6.56021082541315	7.44969329840633	7.25088618100359	6.46912308635395	7.22217372839672	6.93297899900584	6.22669925954047	6.39244227245506	6.40825910868259	6.55036679737106	6.86476127285717	6.96461387857652	6.62316278618009	7.42638018703346	6.25351318460358	6.70959414607916	6.87633329315151	7.49794846147996	6.19044602213492	6.49098897560286	6.73640683806405	5.95259969353748	6.79174260880243	7.17080072365702	7.49607267264137	6.66375189973864	6.39141323332501	7.4257925014663	7.6374212159173	7.03513221682977	7.46949930543933	7.29048898803375	6.80379385906493	6.42138334918255	7.39731562440835	7.11393567679654	6.95840136492455	7.0321984091635	6.34972267134499
ABCA1	6.20519925561905	5.94681617250404	6.03085793782348	5.3677035319813	5.45951938336656	6.06494807415093	6.17116948379793	6.50506425258723	6.05792566991399	6.67733449291546	5.11475900343701	5.3545828753544	6.13473950422493	6.00221497956765	5.97786221301204	5.97353609005806	6.27409527884908	5.5605221377159	5.2121010816522	5.43157205418373	6.25119844669626	5.84942235328342	5.77745658721819	6.36277771951441	5.61240083737416	6.32950833723586	5.66621463856943	6.31807815973588	5.23998544887944	6.03275229726294	6.31406060864315	5.30022606331349	5.68831569997088	6.68810150157188	6.39746148998777	5.75504021057536	5.96687043945871	6.2390001778643	7.29119807756167	5.68369198250894	7.29749441552817	6.07531079406625	5.67706220773548	5.07967754922169	6.05551388973039	5.23138495384735	5.73282679546721	6.15156452993962	5.6477098018606
ABCA11P	4.32817181158393	4.09139448004251	3.7869724783284	3.5353887611019	4.13786703031532	4.68696245688177	3.52163059606351	3.5353887611019	3.72158567973349	3.74611662575078	3.91284828068954	3.83907571692105	4.06208519760702	4.69081956447701	4.09873094836751	3.58861555447396	3.91452823184918	3.94530868227651	3.27330884678376	4.02392307837507	4.5012390670844	3.65069303223869	4.33817915027857	4.47739049564264	4.13118023121751	4.07596270695865	3.87001748562761	3.90563999531441	3.6584857847244	3.6213862166125	3.77060392720551	4.17156319672026	4.65055725035638	4.15605220165355	3.80459414621234	3.64711996126343	3.6584857847244	3.7590687594665	3.78404515887399	3.81505585938889	3.52561167856513	3.83567822924772	4.01520197999869	3.97624809204227	4.12795986753016	3.91405264272671	4.10553304030869	4.39085368796223	4.65369858671398
ABCA12	7.05360194593168	4.83903502356674	6.00884203849205	4.25550622593646	5.425992872689	6.76117078710421	6.90882903953304	5.38448693320347	7.52922477455536	5.13069284375444	6.0274721885199	7.79802534069884	6.2625774324651	7.35268525870454	7.6805200870051	5.10696030629635	4.81179311449165	7.61281434057958	6.38470006360328	7.33223554892104	6.29052574674244	9.59380313112021	6.60374514827326	7.92173172113928	4.55134083758592	6.46413069230812	5.63243111427494	7.10646840688715	4.01545706154312	6.07050633179684	6.58725583372728	5.08590213384553	6.33123757879407	7.56833973449066	7.6578212175859	6.46908241281437	5.04911332302864	7.02919049439868	8.01298851018989	7.04965577431003	6.86883129467115	4.8181520811795	6.29083847395587	5.64996155008291	7.32573858641226	7.2982630268479	5.86765252201592	7.2982630268479	6.88370824489695
ABCA13	2.58774023646455	2.7355361203559	3.1056714669517	2.70028547738793	2.70224344694925	2.72622497864348	2.68173099353866	2.72409648287692	2.62677019213773	2.90905064324904	2.89190145969353	2.61162006879541	2.75838765912387	3.54353653501522	2.72430296340253	2.8847393590736	2.80853263612631	2.93906120083804	2.64917692459927	2.66521871508704	2.62707631749412	2.75829315062458	2.58976683708141	2.77403191359077	2.7266171238948	2.88526671418344	3.07161921039446	3.00471930661068	2.69429437864181	2.79321245416757	2.72349453378656	2.69617969816326	2.71819059009008	2.79569268830399	2.61240490374586	2.67705893369609	2.71628724285302	2.73544785805994	2.82685596679544	2.62608414458167	2.81928242858698	2.88802115936249	2.83159440951819	2.87188635389583	2.73871656754731	2.61212784622182	2.74779020145955	2.980418894802	3.47485081829893
ABCA17P	2.55280650921963	2.63330483388864	2.65230674591439	2.98447118429996	2.62997620532879	2.52877400915015	2.32368888200628	2.64605070741574	2.55630652252378	2.52329167865901	2.48641522939951	2.82234914149646	2.53031746251213	2.71288283238738	2.71728633058636	2.75251728816791	2.96101425958563	2.79282539496649	2.49645262956868	2.78871513309303	2.63303438281815	3.01166290951151	2.54853942248527	2.7851145521596	2.62655595247687	2.64970912195077	2.64495713219453	2.72765494065302	2.96699545507591	2.85775606860227	2.83099662337127	2.62312263271131	2.52582294300104	2.74668583306912	2.70641957601338	2.32872286838804	2.63897916157015	2.55083085048356	2.67861857260135	2.5519736978088	2.75053482054914	2.52067153001574	2.67433767292148	2.48477503953053	2.59656576576873	2.80908567925091	2.52734132460624	2.61761670772127	2.70318883453623
ABCA2	3.12713138210256	3.19461613916201	3.47402873356327	3.19089812513797	3.11216071871095	3.13391867794376	3.17319136879065	3.27129109615694	3.01720500711207	3.19116592179297	3.33396381719868	3.14515160585224	3.16065578661077	3.28875081527988	3.19901506251039	3.18141002737311	3.31364033462171	3.14893189816814	3.10081050001948	3.00265991204817	3.22204661281173	3.23962569866074	3.14835498052857	3.23274354464965	3.2098769048868	3.12398069185897	3.46378505751569	3.02053249086771	3.20658034342675	3.24039448404517	3.23942947510297	3.13471795524136	3.15455414494038	3.1945039999224	3.0149611978285	3.19049907075993	3.27956968022962	3.10549399945399	3.19956485152899	3.04756599946833	3.11870676173227	3.20678679283735	3.26440038362889	3.33673438560546	3.16222875972702	3.16476202657725	3.17907143297238	3.11881661554708	3.29526267648201
ABCA3	3.61039057241585	3.60731068057135	3.38031022157525	3.47873670537548	3.51310466141752	3.55787473348741	3.28151428886542	3.56651017015006	3.43132754810401	3.47243996087577	3.24802104052212	3.21137999539455	3.25410140995951	3.84690232670452	3.36052226175372	3.5515710834006	3.42224209734898	3.11498950885624	3.55093576938784	3.32912370816265	3.38081317850202	4.09642305614952	3.56405852992548	3.35386728455943	3.56171063314068	3.32253343314023	3.38024177446373	3.42848402180836	3.45918549642594	3.35590411528865	3.54358963839977	3.48690483478611	3.5224296959362	3.44502360887748	3.78915207455912	3.2997203701717	3.52933275463074	3.15350442268008	3.92214771468849	3.42112367738541	3.42570677936002	3.45409295393515	3.35364003869846	3.27312515375491	3.40919513235577	3.24337922935598	3.27788427813822	3.01661952552044	3.74782871861245
ABCA4	3.05869077061436	2.91030393366153	2.99103496580577	3.04392262517347	2.92332465416424	2.85590183934741	2.97899429953445	3.03523573226974	3.07873539123558	3.10882209425387	2.91525657412854	2.69796134397106	3.02701268182668	3.17342551641815	2.83906884682359	3.12043953099888	2.96958492390399	2.89888742406538	2.95764044616137	2.88162051440095	2.9772981751449	3.08800689664156	3.04971980486264	2.94489263307985	2.91728853395962	2.86513971073514	2.98897985709373	3.21239809047562	3.03649297810735	3.12585932924421	2.92825310034738	2.92881937210118	2.86867207813118	2.88895233308779	3.00236874498323	2.97826592013445	3.02875832781285	3.00279462656845	2.9495321041543	3.0670942659944	2.84373444999809	3.09402279631683	2.96745305050603	2.92161895822001	2.85848012877857	2.72895182505271	3.02138266177492	2.93502574821153	3.15111919521391
ABCA5	5.09326019442393	4.65339230777119	4.97337190643754	4.86929363838336	4.94305662778888	5.0950885355818	4.67226003456537	4.66241044869424	4.90672332128552	5.02882949390672	4.76544993414325	5.15897576011909	5.16667552674788	5.00853867682986	5.26222258322518	5.02737184734786	5.0519088977553	5.17384543047525	5.169650507979	5.25334371456674	5.14865599945994	5.04405310430375	5.0790635745081	5.19867108124599	4.68567871814713	4.77391612026629	4.97173613615349	5.13130516210395	4.87944981951849	4.98492867593045	5.03908692623615	4.94485274320633	5.08067576489799	5.30008683964894	4.85346376890565	4.70174483363956	4.69339642956195	4.8713075488749	5.21325360335323	4.91167849825687	4.93287903827545	5.0211750654997	4.86075219326064	4.78748026756421	4.93543679487642	5.13784564358597	5.14495724705949	4.96621875731185	5.00339085620174
ABCA6	2.53968900095776	2.4651723050471	2.553411959032	2.55800663653854	2.65795848993429	2.52754105886927	2.61576779325996	2.44797397612882	2.62736606533999	2.58312115318536	2.42413967381792	2.52363464338186	2.70754506704284	2.61627987899433	2.38535857550798	2.55904960014432	2.41947100227178	2.5525815814765	2.51640084512961	2.45753917388273	2.37241666562951	2.70600176278834	2.52114106371143	2.45011073016117	2.46262621737318	2.65562708055138	2.53159740467048	2.45671615197806	2.53520508832198	2.6077505376003	2.70063771525949	2.61452863804796	2.51164281063925	2.53873478807571	2.63561399859683	2.58091479297079	2.44864853207802	2.5087564780421	2.56600501442136	2.59000548733916	2.52848361903817	2.55503156594973	2.5364667563823	2.42972258279354	2.66557281265599	2.50853273852589	2.65376289404283	2.81416184605537	2.58130285570016
ABCA7	3.90285208476967	3.95268102975281	3.88488867200146	3.77078004510415	3.58563561356895	3.58208102945172	3.61051135265017	4.02741492261841	3.87980634058411	4.26821735990777	4.41477315514922	3.92102249904239	4.02136997070772	4.21442490758991	3.88622465717164	4.46320134762028	4.48139970074637	4.26625148058892	3.97364659931028	4.02556079871303	3.85855376280567	4.1564898852862	3.85317700348694	3.77918679298544	3.88783948988111	4.13957571688363	3.84031013998523	4.29284095593847	3.76083011675012	4.37988647796754	4.19290466968245	3.63206863660803	3.6297088996209	4.01388364141628	3.92156800947398	3.64966968222262	3.94004602785278	4.10234666030322	3.94814010037779	3.83679305634176	4.58926786208647	4.11354782710814	4.19449222939292	4.21907872158531	4.51690473941794	3.86571109535276	3.93588270536944	3.83975858478761	4.07404912088954
ABCA8	2.66629855915799	2.81773902107201	2.63745921758599	2.76738040896949	2.73709846434401	2.5499215131217	2.73793689124725	2.70648475281496	2.64656107829162	2.58509410468974	2.86524422581229	2.67255125233401	2.53074263020477	2.64043134026197	2.63808035306678	2.71622046849927	2.64406275691242	2.58870114230256	2.69145772600424	2.63908413344272	2.68307769680444	2.6433409254066	2.66585933983176	2.65926301997263	2.80082489396847	2.72420719046382	2.6401996461443	2.70152343624649	2.75577536004283	2.6951516799872	2.64661386190776	2.72892774378312	2.56183072397873	2.55114319500657	2.7936001734476	2.72962030547337	2.70152343624649	2.6639090332735	2.68117872893673	2.64836508056869	2.61457769423833	2.59315545906716	2.66287585200533	2.84345517970088	2.63896265925612	2.67136020448327	2.54474030177755	2.81647074948328	2.64281986932393
ABCA9	3.00530421473326	2.84443443244326	2.87397701156064	2.92143802784026	2.80832941054945	2.88543673381276	2.71026795480221	2.7501678717201	2.80863286973282	2.80373227979332	2.72473137122576	2.88442373188426	2.88267249652421	2.80813078272033	2.85620754527022	2.87006735379084	2.78131271532568	2.97783619294222	2.69635517886048	2.68850275868271	2.80922544275635	2.84249119018173	2.98438530040974	2.91014620656301	2.84641749072825	2.78584948073995	2.87155128864252	2.74516429768375	2.9125617282019	2.76497401220304	2.78812065223045	2.81538033414821	2.88128836228813	3.00767535324691	2.76987910523225	2.73171630041829	2.76563952262741	2.82705207471763	2.98258186089355	2.81562216751369	2.87396681028141	2.81145475998304	2.86269718798249	2.74426913929604	2.80779726466486	2.88043913349309	2.87898157192985	2.78013827649248	2.81521723722731
ABCB1	2.59791304539113	2.39151265672561	2.53044772987943	2.4580361867733	2.40762576910758	2.5223848174311	2.67868412628858	2.49700322245678	2.61973089874461	2.58042380329291	2.43071593330726	2.5559882312875	2.39938594082967	2.53552108262087	2.71228542139253	2.52755563278523	2.52670919118147	2.39151265672561	2.63576137978102	2.47021583523191	2.52066862794663	2.5307221083217	2.59344512022478	2.52376813323482	2.4100074953532	2.51721999123466	2.53319258836604	2.48787367045058	2.46941072215356	2.63427121438138	2.44263118999037	2.42421542530771	2.52627641417391	2.55116388340148	2.48951377288555	2.66551809115167	2.50377454848813	2.52817980117699	2.53567255913652	2.61289326238952	2.57500576373494	2.57762539800391	2.55309369322859	2.44490827121913	2.51445408776119	2.55592471008987	2.41713505213763	2.57399509071546	2.53763162280453
ABCB10	8.01245234796061	7.97883142563363	7.76625971540621	7.75100686301469	8.01983041673675	7.86062812120556	8.00146234680129	7.95323207727751	8.34341863489749	8.09720524411099	7.90500773867717	7.54750353474765	8.05174471583999	7.6143405938759	7.89702619843963	7.49156899565778	8.11229351337667	7.67292032482603	7.82483648089461	8.03585873736981	7.94431789932691	7.56791332508198	8.13574382951728	7.86597803044506	8.11465676900179	7.77389012411985	7.98693513752057	7.81299151529385	7.97755788899236	7.50686086210848	7.45290824454048	8.1403836516013	8.04332244162818	7.65298362671257	7.56084782195135	8.1288374172917	8.09927233360321	7.55961511503226	7.30219717126468	8.34076449927093	7.47275175320797	8.18775339732278	7.70655938300105	8.06998379560184	7.73396542209299	7.85362836765227	8.15975811709357	8.01744915248842	7.89488518844653
ABCB11	2.85408561243199	2.76232770931806	2.69628533546073	2.73272361571826	3.04128532172183	2.72806033877652	2.73775442574616	2.90394474372244	2.86348717306775	2.85511641951332	2.6226854955487	2.843524661711	2.98219178770072	2.7727322173843	2.78348497108612	3.0541714817635	2.75939923140405	2.87792490135658	2.80473438400699	2.76112438670648	2.86644565368267	2.83479816184576	2.83516761878066	2.89559064227868	2.75398000643211	2.81402737493347	2.69610371668338	2.89741901822735	2.72789599219027	2.90055418398895	2.86157927196695	3.00149522361807	2.72384287248945	2.86576137596487	2.90802491681729	2.73249705978095	2.87926047707295	2.84594863473746	2.82459184790975	2.8434894596716	2.85919165023379	2.83603379070278	2.84642785376829	2.63117942366396	2.7448616639693	2.82579319070609	2.94893271031333	2.68252553031284	2.76313695003493
ABCB4	2.8171807431689	2.94361381321226	2.90510651824537	2.92877916431552	2.97572154006603	2.95118340865989	2.89755680698321	2.91025338267388	2.73764714089687	2.80572221965775	3.00509676122178	2.8718423690261	2.81659049682126	2.8996289484164	2.85576862141375	2.75021917879434	2.82594234320865	2.78840518718548	2.92107770532214	2.59237432838867	2.94757913840942	3.16027294463016	2.83232565932782	3.06671036472438	2.94794536015975	2.915425605271	2.91268599465355	2.8657523132784	2.93437686408136	2.79205896271379	2.88931277545411	2.97684319283076	2.95477689177882	2.94215784998413	2.82546764890403	2.90572206901087	2.91742759204253	2.81427467987811	2.9031659186833	2.76003379407044	2.94804181866268	2.82186653146142	2.82354320720348	3.00409177423603	2.81953261395923	2.88205663728785	2.83177055010019	2.87330539232622	2.90765123906941
ABCB5	2.81479376853398	2.98967868565701	2.8410754331497	3.03674987940081	2.89718076302358	2.92728032522168	3.00133582758648	2.87591486507835	2.98053041949782	2.87580073504924	2.99243666262125	2.90419926359613	3.15155377189689	2.96358558369808	3.12487910300703	2.91105897456297	2.71635612221182	2.85850060750672	2.88071229604098	2.85713303202751	2.94870203546751	2.90308972122621	2.82687512782967	2.84218399783605	2.99689471594997	2.98494928855512	2.85248257062644	2.89641748003637	3.04285667029647	3.03577156553937	2.92445317364783	2.90702937551253	2.93645782667231	2.93859090459095	3.02449576986014	3.00849147633169	2.88612177300225	2.83939370647896	2.91506591135202	2.98795642213681	2.92296775664671	2.88601574002018	2.92142597977224	2.99956273503943	2.88601574002018	2.91382599413822	3.15392287563605	2.87237282966007	2.97152608617588
ABCB6	3.71359992403426	3.77481498557015	4.05316267682474	4.23723528494737	3.95114944714034	3.82283631429991	4.01662538684117	4.10759239006033	4.03168612930647	3.84943155523193	4.11843826175292	3.78647563333816	3.67996555208993	4.01209588486994	3.94470247578941	3.35400614630744	3.63363759221639	4.12228210516887	3.957998612146	3.55756659531613	3.9324155338432	4.04734645198028	3.93623995013173	3.54153976360228	3.97181240951952	3.7386123636633	4.1397536465108	3.71641200347975	4.25141618857484	3.79357951905118	3.58990493084715	4.07830743156526	4.00040686391497	3.47904955956786	3.78847979053217	4.11751080365438	4.17289103524453	3.23689018916706	3.45203690682223	4.12662107727068	3.45714748198113	4.01655479904298	3.93309261679192	4.17935744038899	3.99163283613508	3.97897842293653	3.91609412431963	3.75836228711961	4.1146698878913
ABCB7	8.14686615504101	8.14120845417529	8.31516965679096	8.53858200932834	8.45961799909786	8.16734337514655	8.34958742616626	8.03991197700464	8.04489601475461	8.17725477740024	8.09768126244599	8.31711900260049	8.2815132336671	7.92243154545814	8.48135379299266	8.39802487349476	8.31168157888055	8.26833082272918	8.45961799909786	8.2250934130703	8.19059651501157	8.22929685705124	8.15100976009565	8.27273216532735	8.14601316044586	8.28447379768688	8.30243197625474	8.25216452578099	8.50467273843719	8.47211759313224	8.46668105908644	8.43382445980564	8.16964621010918	8.41858878745722	8.20292107678148	8.3331878181413	8.05668669513811	8.17201921812537	8.21989481970944	8.06102480625939	8.05177205328801	8.17817170536382	8.13186366445419	8.10701255231968	8.35829234002426	8.30404192889454	8.27137750652335	8.03509034389916	7.95465488679177
ABCB8	3.95022205743743	3.42674139667729	3.70046987991764	3.72581781401484	3.30125552746067	3.32005851822463	3.66402907756136	3.68595096192481	3.48881412667132	3.30012257450639	3.85736019795775	3.49515664907673	3.39119789306081	3.43441526468765	3.19506007054567	3.45324443925323	3.46050037350711	3.19448704811813	3.55940565581227	3.49008202691082	3.74058346398438	3.59396424566049	3.91034073528991	3.67635847914245	3.4302283019391	3.61274143388264	3.68325252435199	3.49184418817913	3.70584438098713	3.60491776887142	3.42475630833191	3.31157604995746	3.32939312783667	3.39714298080085	3.93335073033994	3.65004147594548	3.66990638433043	3.73547791712409	3.48887531018546	3.48887531018546	3.6769404439978	3.31050070082212	3.55981025394554	3.82532909988134	3.55434302273488	3.49468352898731	3.39714298080085	3.48905628125341	3.43753191324979
ABCB9	3.36262292606122	3.29517881211603	3.29684903376083	3.51203727228847	3.16998848487826	3.43023787697703	3.55445459934339	3.55270476435305	3.34797407048332	2.99432495518456	3.31615195282962	3.56636508755725	2.97144607001229	3.06917311026423	2.87310866077793	3.24644383437086	3.35769685030642	3.45583190895421	3.41533027802616	3.43884938718541	3.21005390101726	3.7186720520055	3.11888835038542	3.80162619060747	3.08245702836375	3.40205260071223	3.08342355717381	3.24667995641375	3.1992483171651	3.31242095079259	3.99028580021435	3.0142575720209	3.15543353990141	3.97565786186908	4.20487671431539	3.22218678940693	3.22124805502462	3.35372526361454	4.16024872589148	3.11096335209955	3.45450516884434	2.91814085449162	3.29894423971273	3.09369942609046	3.70876590409688	3.2285382644445	2.90570688274952	3.37794676250499	2.95882382736424
ABCC1	7.47073422996782	7.23703866526183	7.70156480658387	7.71968263244029	7.27970231862851	7.26551894559423	7.71685268578981	7.54501927829976	7.5661128231948	7.43943381458798	7.68514719136986	7.73875779042266	7.50668674684986	7.60298202413301	7.46271114198993	7.83801336851108	7.57295851880696	7.52140975805176	8.07130385417695	7.33880881704562	7.49623598794645	7.88349155029488	7.6365656304378	7.21292761692272	7.48732879934551	7.36480493108811	7.78487442944139	7.59313990950822	7.79657072416933	7.42796110505307	7.39675432180049	7.51349185090355	7.50472599246742	6.90549812695183	7.3538885105346	7.79454559635974	7.68487601781655	7.16697957567374	7.10488959332487	7.69941185441036	7.40288333294056	7.61716239733574	7.55243738557933	7.77400890976641	7.57412297771634	7.808855105833	7.65943648588886	7.42849101955621	7.72298895955085
ABCC10	6.10160181919627	5.72716189039783	5.70107016695308	5.74674863553154	5.88667286304961	6.19655747326144	6.03033942787704	5.91915569434451	6.0987129974136	5.92339044445775	5.5432528891746	5.92479074336874	5.8167779431211	5.83405342565667	6.18887788524117	5.89525315615694	6.31575727689687	5.4541805422556	5.84626013389246	5.71541989674569	6.41863667366422	5.21589275372562	6.07417388608519	5.81026412097999	5.72629511863478	5.91273555617419	5.70117531829716	5.55750858747637	5.74510602027806	5.82338780719128	5.80925519073896	5.87502453422096	6.16241968962141	6.05223368716566	6.07779388602805	6.00794611051814	5.9053104750119	5.93205519404436	5.78294707369226	6.07135400673799	5.68019469461157	5.90934809424549	6.15566374845904	5.55293280883858	5.97062138640884	5.91056488499712	5.81026412097999	6.08760888849503	5.82572552608464
ABCC11	3.29125617807817	3.10811478636934	3.17820668634959	3.35711622891891	3.23956616212534	3.15699603221411	3.26648198449611	3.09850140847869	3.24341478472764	3.25030351540864	3.08083443143878	3.11205454211159	3.1331226546692	3.04552618157791	3.1770535016172	3.22872716033979	3.1078624176741	3.32961388300644	3.2866995210809	3.27986920907936	3.24461937789795	3.26816677921151	3.25173445486981	3.17277157532943	3.10641278083841	3.10075937556467	3.16217886935743	3.17692898259134	3.30355950331298	3.08917769511558	3.27386241056427	3.21070919343937	3.14533194450918	3.19503418013111	3.38900132644647	3.23194382195359	3.0986616353358	3.26619669759865	3.29383598054339	3.21376990693842	3.3901258786453	3.2192013733389	3.33560134775621	3.08435818569201	3.18713074184517	3.10955056934366	3.12629906105147	3.17557784844659	3.0562592385537
ABCC12	2.70824788862652	2.82466436616901	2.65451703902433	2.8196404489074	2.82508829324379	2.49573400888702	2.91484313612139	2.75812852137725	2.78475855222423	2.69516935694398	2.82273217412891	2.78735115508006	2.68399032369679	2.67807278123898	2.7545660082475	2.79971587639246	2.78790803614745	2.76931191377174	2.8468240914613	2.73613008453501	2.7923238523609	2.92629025692744	2.71905528033624	2.67436394633999	2.81965022861723	2.80862485097386	2.67271093802136	2.902924279505	2.81515235541388	2.76520144949473	2.82351977081764	2.81998176949023	2.53601748137315	2.76248807390808	2.7323807814866	2.89817939426313	2.76193112280982	2.79441931073569	2.61043760645429	2.78515307205867	2.71424746807315	2.70767582079735	2.7071282617918	2.81792208355685	2.76429511254731	2.78733109836031	2.69814848194273	2.74182077387892	2.69293587048344
ABCC13	2.66010590493234	2.67183798995586	2.60623313633577	2.61432952001906	2.66062906361707	2.67799893802428	2.62848247155241	2.70014640820856	2.7079321664228	2.59266119276477	2.6126933915363	2.66512495856391	2.72567931872764	2.6723422847457	2.59001773229533	2.64671253956623	2.56453889827491	2.7079321664228	2.63676246381255	2.80376326760858	2.76272800827559	2.69900954414368	2.64269809575945	2.74332964257642	2.65137288021003	2.79541238247092	2.60282223365561	2.60350289747635	2.60896752417775	2.72537943384426	2.70818439402674	2.64304854564554	2.65582846878797	2.64337324068435	2.64231269286636	2.61924278842304	2.671874658454	2.6398650625596	2.65674644513	2.67741838932916	2.81858346667137	2.59306942488353	2.77007789109967	2.60771105555729	2.69563534469377	2.64642794953393	2.69061406929183	2.60532229347288	2.65174816512741
ABCC2	3.09362432425389	2.75613575227433	2.99708343755636	3.03582443165874	2.88736029184509	3.08050329162357	2.71892869774201	2.95220559184544	2.91873662668593	2.99661330639803	3.14243268511404	3.15450630925675	2.93844496217415	3.08586606681328	2.98018823572015	3.03346721589747	3.01262619231618	3.21932974269159	3.13676159135073	3.15532411880658	3.09339800530093	2.98676351196702	3.08635546849772	2.95755664196597	2.79376637865357	2.96635706904555	3.00238672154352	2.91974906851986	3.03632867806016	2.85233263417305	3.23987340396672	2.90723978945186	3.07473890475268	3.09264859523282	2.94085695153975	2.76163801414949	2.96367610694003	3.14269415991482	3.11172322758024	2.93461920882575	3.01486877795709	3.00199997210813	3.11803982212088	3.12843699868978	3.36440672216252	3.13874969115872	2.95172160679512	2.83020530968026	3.07945499495511
ABCC3	3.70721052972579	4.3110349136608	4.14072995321209	4.42837724606491	4.33024482500122	4.76764634093588	4.9297716896207	4.25724859441406	4.25793046747879	4.58459207318443	4.38658387072138	4.1945263000039	4.48905392128088	4.73137098039349	4.58654457946012	4.12565568795965	4.4322306883845	4.01587842205731	4.20759075872311	4.44658583540481	4.3877972036748	5.47665251011849	3.78018627818028	4.12789491258936	4.15464647743254	4.3513678968692	4.04743875778659	4.18196793890455	4.22948261659455	4.28970018124391	5.06802924224961	4.16679126498626	4.44301326414581	5.10597274200275	5.6410022239088	4.54614095951905	4.12131387699648	4.53584107617939	4.85442145900815	4.1216859432669	4.88822322593642	4.32766909040088	4.15759396827723	4.20239074723575	4.82682866140235	4.0810590289732	4.26749054733598	4.66435095102492	4.41964750236345
ABCC4	4.15263415932359	4.41255159751119	3.95404918728708	4.37054365953542	4.40179961469074	4.02381721340865	3.98696403544732	4.17276964097447	4.09227702910933	4.35125748726773	4.3262480656404	4.13924383799987	4.31340568585423	3.39116528401478	4.13496715429935	4.22642681603842	4.11734809415963	3.83452122028734	4.25746633428641	3.8962742315685	3.96163543787437	3.30306724360854	4.31188409191245	3.39949212969401	4.48366117242453	4.16009711305593	4.18076526177638	3.76267325038862	4.45560185563156	4.01105781754024	3.66812345524253	4.47610618090009	4.22640465522108	3.55869029948939	3.70057415067727	4.20214149186124	4.32544321294981	3.83766980641761	3.4450769153214	4.27180923505135	4.10429611494067	4.44324865722641	4.2149361034563	4.42688087411889	3.70783243972768	4.30333159759187	4.41834931279495	4.0582762870354	3.81503486614382
ABCC5	5.73626480366239	5.13345242765408	5.54531610912224	5.64669602039661	5.14330990980398	5.27377491859739	5.45075058260514	5.44267532416098	5.56683879794393	5.62404279539274	4.9892410622495	5.68758232894019	5.56566859382553	5.0370451755269	5.01837574468881	5.13455746302012	5.35973391966743	5.46843539859784	5.27645250429203	5.12021325394168	5.62075460682276	4.58794746907113	5.76519552183541	4.86705484153917	5.37342745533346	5.18693621050318	5.64167118465004	5.73252594022718	5.70709931879877	5.17296777413735	4.38440115199377	5.38034993858378	5.46533896769793	4.68008424311464	4.67313906319792	5.57951046259547	5.57440371265671	5.16800991433014	4.99474083947464	5.65559604341639	5.07510791944422	5.69219577977749	5.51732522814119	5.27718541902092	4.75358331183324	5.73412832487464	5.65481346235911	5.46887420045554	5.3088808597075
ABCC6P1	2.62145610777447	2.48899856617036	2.63811070543752	2.48521463101536	2.75084291666115	2.64433031496659	2.69863385673883	2.4327832456418	2.80710556389468	2.60038801971828	2.62145610777447	2.91354992708441	2.50336497267947	2.64073898849458	2.6223993400106	2.4257337678443	2.69960020201692	2.5424370198007	2.40502668349109	2.58084209056826	2.39709891009914	2.76550979271573	2.60942535054242	2.93079759541652	2.4969017461367	2.31024409414801	2.62376271500952	2.7115768454893	2.49359283506454	2.50099358176122	2.78914357185811	2.71975395329897	2.62910816755199	2.59210630933702	2.5902057248249	2.67508130973932	2.44884143023256	2.49001482297858	2.56804286537105	2.76790709498836	2.52812684007977	2.59143683852219	2.64530673589505	2.60942535054242	2.65932905527282	2.85900482041705	2.50905067239399	2.66449823258674	2.62610304995883
ABCC8	3.15615273874398	3.09130823951903	3.17638353990516	3.2033815811765	2.95839241886497	2.98223677332552	2.90254689735979	2.96173116038321	2.90750459054022	3.08070249936929	3.01579151342311	3.00847464975069	2.96192951243491	3.05031917587483	3.01976520312919	3.04976733608854	3.20853430207257	3.4167817941151	3.17001632823445	3.30516277838609	2.85412683450506	3.17225471451618	3.12288446881142	3.39573875907798	3.06750329616699	3.03676115535845	3.13989976433935	3.18769839993859	3.16285711717633	3.11128406729836	3.07682556571773	2.95435513902444	2.97434708128819	3.14602160024963	3.32053886834285	2.90646661412459	2.95712766214013	3.06345546859891	3.35466871216813	2.91075789188182	3.13541653547144	3.05867729046337	3.19628376449371	3.00317158368372	3.21207338195394	2.99684375145954	2.95729526823189	2.86943315862024	3.03286688867891
ABCC9	2.83771594133768	2.74163106079425	2.87261169957695	2.88438312290138	2.77087378740253	2.70441578976053	2.76904982581551	2.9001356130687	2.70456986870738	2.67502939494505	2.90349411768041	2.6835131066874	2.943763899728	2.99657237661237	2.72496138446359	2.8311832022061	2.79559929407584	2.98342361243199	2.82525845027019	2.74316456274498	2.59341856573968	2.7610106526563	2.83920170212111	2.76685634761166	2.7512339614335	2.84730160266198	2.87106648556241	2.74746940557852	2.88190768702257	2.76831881650679	2.7477770446665	2.77819071819438	2.71756309990035	2.67092122783646	2.75658498840061	2.77646415297449	2.89643961095659	2.79739307677472	2.7982913829116	2.71773821753504	2.81874322948003	2.69063095426651	2.77741641427449	2.89964000405331	2.83927648208403	2.69851787390032	2.93684918838905	2.69089031768222	2.98514663203714
ABCD1	3.09417048454528	3.38726072963813	3.15300401672109	3.59759218185124	3.45475171204649	3.5276645822034	3.49143357565866	3.47341586858843	3.33540719419396	3.53620103035535	3.32532755512366	3.50134414332867	3.53831110773349	3.33095498065296	3.17356939773493	3.46302129259602	3.33564091054142	3.42427576336265	3.72612457001567	3.08858781321018	3.36395208227643	3.60821715906561	3.06203976506829	3.76481684919616	3.22062931614073	3.53234491490622	3.09425408025091	3.42011309585589	3.33457380406593	3.34213734435891	4.03720024506764	3.25698990403404	3.29629341299926	3.8223481764276	3.99768780843339	3.27668200935402	3.26701215535053	3.63789642865926	4.25716969657098	3.19268770629255	3.68361661745098	3.30119379802607	3.27580415446999	3.18736318913076	3.79194337212954	3.28198500606921	3.3023245181576	3.27420805468083	3.19036260137498
ABCD2	2.55501929093699	2.45911310222564	2.38888374018796	2.59649485973427	2.54068316593013	2.70554705521985	2.49292154332828	2.59171167856343	2.6178715714408	2.59600353598863	2.46351333988885	2.39876388912349	2.49474542790507	2.52202524990854	2.77260655334393	2.54739654753029	2.47165837282348	2.63283733402085	2.43165677526313	2.43477606173233	2.63562425442682	2.5092105770048	2.54392511799659	2.54575638500559	2.45638354079626	2.58315044027082	2.39183517017179	2.63474724132433	2.58200258087749	2.62249708872369	2.50759551037687	2.53077734124609	2.68258956586507	2.52523235573744	2.4559778563864	2.48737290083381	2.57748128500121	2.6685252077493	2.45982617111548	2.6018450982515	2.63523254603893	2.58150779755518	2.53429390470542	2.46068588083451	2.41639992990547	2.40088818839282	2.48907715449954	2.6474495235126	2.51420209994871
ABCD3	7.87862047929649	7.31562545606253	7.23898469150118	7.60908923549378	7.73660405134469	7.45905814776417	7.68450876278887	7.50948487640487	7.58160133611289	7.09435707563027	8.06001677864018	7.371067151424	7.54999621096741	6.88379038652745	7.50851593530388	6.49660709475802	7.62537704253163	7.88186782503111	7.60719624033962	8.01418710282685	7.34062135037539	7.26361065462692	8.05687566022587	7.28184927026369	7.73339309473397	6.98354601966512	7.68775913201615	7.03736778449018	7.90248070800802	7.38045587239284	6.9668390494355	7.97594581419122	7.81462189054312	6.47441204239893	6.67488127793621	7.94634888606376	7.84415758799389	6.69534673117425	6.44932457352067	7.88572331251523	6.76633829810874	7.60528861410144	7.66879112900404	8.16284345032672	6.6928785946323	7.76551848962897	7.86729558017994	7.41637576834139	7.48326848174105
ABCD4	4.67094613283644	4.81145671628725	4.76592842744213	4.82176285126985	4.69151428235611	4.86924146435521	4.59494766266067	4.83402332144229	4.87470337496528	4.92186913398228	4.62350462103483	4.87235095302821	4.79478420156106	5.26026793756804	4.79698621288834	5.04711404327711	4.91171541508426	4.87235095302821	4.81290968277779	4.7651693552314	4.9383792052499	4.52245075148074	4.65598111237063	4.88748474089096	4.78938038594775	4.81849445187215	4.74613634165921	5.01143638473274	4.79932370405584	4.75909668611302	4.69239990906507	4.67539398489209	4.84340755883744	4.75546100254823	4.86756092804681	4.5840519632495	4.81066352882948	4.90600823408207	4.74963571092149	4.84890302704693	4.83136709761385	4.89207653106704	4.74383520371338	4.61065517691652	4.84627492542446	4.84674964236606	4.77432480487218	4.86629882919003	5.21260674458106
ABCE1	9.03113421807286	8.74985606168813	8.32336006992752	9.13054070909349	9.04637919563399	8.52798882921836	8.44402938218009	8.76434371467894	8.83384777143232	8.21493700162359	9.14058120278015	8.88214843825411	8.37786706254414	8.00316629806654	8.3661285317043	8.25749830286769	8.38845602223128	8.1381313851116	9.20720538852176	8.52283868253281	8.50371708615101	8.53356008911789	9.33693661800518	7.10722371448965	9.19061641822477	8.52176447558538	8.96953824015152	7.62882116160383	9.38616433862781	8.4410481246212	7.81725357868607	9.34494883046036	9.07509307617026	7.19695995703607	7.56095674664644	9.03226760818968	9.19857046092572	7.97990068609882	7.21360277117981	9.23555837033988	7.73879868878234	8.91127004480285	9.06695557501367	9.39121615805253	8.10616395462206	9.26041564869965	8.99760380418669	8.4610764184609	8.79961096426755
ABCF1	8.60709859860374	8.45025468298982	8.32744190476301	8.5087268230642	8.43311916071919	8.31846937719842	8.49007434940359	8.66187124733208	8.35046191892195	8.34451591237873	8.48461553892723	8.73955318384052	8.28202194416659	7.70005516966943	8.36165758611485	8.22980830508234	8.63441602655441	7.84232872412231	8.53243826194428	8.12006616072997	8.53159058999968	8.59243842604653	8.4188962517489	8.66231223436919	8.29801638758325	8.67184099028409	8.20322966352775	8.49883284702109	8.34287519260291	8.76711842225288	8.64339742371492	8.28491918162718	8.19660280506636	8.5068775107104	8.96365476707735	8.32784185392326	8.46041861121923	8.60462413334236	8.62399927036932	8.22100930934694	8.78157635296666	8.21615746937867	8.83663599040536	8.32380295032918	8.65155256573368	8.52207564623148	8.16887182372213	8.52929816701915	7.73553714821133
ABCF2	5.5999169823691	5.26337834820059	5.06806286000144	5.616828387811	5.53454944435871	5.29181760709755	5.52731260668275	5.37717286597088	5.37607616507619	5.32101067433098	5.44915947976086	5.78722377757907	5.16572338055898	4.94548362924179	5.24286310032501	5.12743324881556	5.55440250701054	4.71679789280653	5.52296050882851	5.29085001149806	5.21290789538122	5.19040609183438	5.65534509067705	5.19165727960569	5.43273598906622	5.1979711159129	5.29988810868925	4.6745473575905	5.66676891547023	5.45473894482633	5.11107494338354	5.61241482264062	5.45134653076208	4.76845476165283	4.76516509290866	5.60796495010498	5.5078400903012	5.09313088239235	4.83183043913683	5.50714996908041	4.81797527818503	5.47023894015021	5.50714996908041	5.55443281983611	5.38399197256374	5.77989878689585	5.36661619321022	5.16027722219865	5.21807919338035
ABCF3	6.1555987680563	6.59628539081947	6.22792444563564	6.38539594987668	6.32389453219164	6.3744146661906	6.1717838980649	6.15938291166639	6.09623858389549	6.24732012821331	6.60704216941483	6.4363845598164	6.45828353904148	6.07828206978957	6.12525164929016	6.42955078058088	6.17559529373803	5.97159024300497	6.10997232594817	6.22864338101287	6.28236109040801	6.30498808903133	6.24193862887404	6.32256532482748	6.5592827003281	6.23214405310794	6.29352907896842	6.40682728174813	6.40782571786245	6.35367545727111	6.09261146008475	6.36224238753025	6.40009219295493	6.03926343236763	5.44353996936996	6.25391436122045	6.24469647628623	6.05535943275607	5.96393422389678	6.1998081088325	6.22919000245565	6.3078775869474	6.45232993037412	6.56682460618338	6.38891319245731	6.44415815710788	6.46050720466578	6.16701466260936	6.18715483352145
ABCG1	7.04287438983694	7.09871012097433	7.93599473678032	6.19506985728485	5.30854314714033	6.17102464283963	6.56024314446568	7.60905284219852	6.89147967859244	8.30712461533808	7.46778368624847	6.69247665616625	7.39174451458776	9.07491277598488	6.30910532144841	7.82126263961287	5.80150904604826	8.48736079967199	5.69035978767375	6.39138493805841	5.88266516588527	8.92586581547043	6.622392397861	8.13582000821395	6.67085858541676	7.51621637378734	7.40513699989159	8.41544800574357	5.880103857698	6.72186811692271	7.16814145338842	5.10107760575254	5.85876604660882	7.87160129641064	8.12748516038307	6.19765489668134	7.12241100295991	8.03161047849365	8.53480310176214	6.48993861124727	8.98971254561888	7.72487569007342	7.33146730614302	6.99775242477804	7.44268745553416	6.31408561640883	6.93016986345048	8.09185769800764	8.40051547969501
ABCG2	6.72579041130228	5.37687657556572	5.62374806485839	4.95465546343174	5.28852298989357	5.19261112941057	6.01359152755751	5.68448365555244	5.6344425825713	6.30264348402804	6.19894748277876	5.53749432674069	5.31291651308077	5.08813165562836	5.57532334512084	4.97069429903814	5.54163049704963	4.58860321470532	5.24265926070282	4.7874723065417	5.64759103977921	5.40900365495627	6.26699866740468	6.6474930709979	5.18975777035714	5.67652115554285	5.3905730761926	6.67515691020314	4.85969369896264	5.33518697460254	5.52476555556623	5.11981316882798	5.04497863990353	5.28494025811105	5.96323337298787	5.70173956737441	5.43921269156972	5.66193112563383	6.13594342003907	5.39852604743138	6.61329418184866	5.93000913085029	5.63093438313659	5.84910508271433	5.29138071814525	5.32177375445355	5.13888416387528	5.73838017448911	4.96322513728358
ABCG4	3.52712079293631	3.57003101304565	3.46365568064481	3.17038679448612	3.76570082403727	3.52337723418852	3.70589207272495	3.52805321453019	3.75530744454929	3.67323849014827	3.46240518537226	3.49011326723157	3.73521034065234	3.73275393987527	3.5654888020081	3.26387370215628	3.18791255509284	3.77389444163534	3.37839310796848	3.61685126037013	3.36503698611525	4.24276278874951	3.54197995769734	3.63338587601206	3.58231793020053	3.35842660719422	3.48153702140329	3.53873679005921	3.19976461609168	3.52233939563663	3.49262724049819	3.76362762790037	3.53854758935433	3.40467184614965	3.47710227154809	3.70849568917046	3.54291545007144	3.59074405048132	3.74173099076788	3.75390290278157	3.53057918188989	3.67836595469853	3.28459533213241	3.48036646148676	3.45794426684073	3.50684309346	3.73551890095779	3.95018621182184	3.73309273636345
ABCG5	2.67875105193961	2.83249612396505	2.75140070544691	2.54344578855999	3.00887374761553	2.65131292030246	2.73462861725129	2.82836366003825	2.8322784496091	2.89207750216412	2.62112874294409	2.78297576612586	2.82904570635356	2.47389938997341	2.89786652375364	2.81750784920948	2.83939919174553	2.95996845936673	2.73963847627438	2.58979033335982	2.81800236069504	2.91869405264241	2.71099990439879	2.83195791495146	2.84034817413171	2.68074706978099	2.77197897585843	2.83981302379149	2.59717567241985	2.66920765667559	2.84300521428246	2.98959804882474	2.68803334749015	2.76749288166025	3.08583435904526	2.75778345817981	2.83680607764906	2.76253151408299	2.70245340377306	2.84013673361267	2.82894161303386	2.89082351679824	2.57027781878113	2.66286537668196	2.43048943952631	2.79863170818747	2.83740858957057	2.67564442999853	2.5394683155402
ABCG8	3.08945339470397	2.58359721124224	2.80313047940757	2.77140666786425	2.80839118227203	2.9659829252045	2.81693125361873	2.89402714964248	2.78286554266542	2.82915499915098	3.07971104587116	2.74223873038677	2.84483780458916	3.02062921507182	2.90438777883441	3.00945288139079	2.87615139952709	2.74963681544875	3.04299015769682	2.75905524684676	2.90845566165612	2.9407752921306	3.05479262701101	2.83200287394824	2.65516451662593	2.94629581197034	2.8277332675061	2.9537762069997	2.80270953194454	2.72848834905925	3.05169969106846	2.831855326149	2.95692110946273	2.89456314082572	2.77795862061553	2.83867778791005	2.89981918318353	2.81251171687136	3.13798731441607	2.81177119395442	2.74540623539844	2.84831943340752	3.11769253221881	3.04728903264214	2.84734506114839	2.77969949905184	2.86073108004164	2.74460632217238	3.00028067499392
ABHD1	2.85465206049556	2.90003431610768	2.91352444439757	2.86050824021831	2.90822460174849	2.95488162219668	3.11135874438835	2.83596457270174	2.75589072671065	2.87206582919969	2.87508489899604	2.96149701379062	3.01602327574124	2.79927665248514	2.92062401656501	2.89662099992642	2.82114425501769	2.79499745830202	3.02446035752751	2.89821890039363	2.92588725809083	2.992592282372	2.8667867923656	2.93367140823418	2.90836540285811	2.95116221244332	2.92063062477906	2.85554777076731	2.87206628563848	2.83948324313565	2.96653724695496	2.9159403691108	2.95860003671741	2.83521292566394	2.89276999537395	3.10152373197809	2.84986347220585	2.89916932383764	3.08672374796984	2.77695974218667	2.77372413729836	2.88264135089898	2.88841077206784	2.88535108723485	2.96568602088087	2.96445836372068	3.01462111626705	2.87499450333336	2.8163109777853
ABHD10	5.83038340591315	6.10467711391129	5.93264144518371	6.67747136048395	6.81554649604127	6.27837505426642	6.2506844693537	5.91854721675716	6.36469174671909	6.20997770392874	6.80627177593748	6.33876057917841	5.89397339114612	5.84422262676047	6.11893460115841	5.88700318398055	6.31200367280974	6.07393723201944	6.53264459568611	6.536635666688	5.61305353382739	5.49786161807808	6.15307032093899	5.1739802649369	6.34060060266886	6.01285094729357	6.22276785530041	5.46460975538573	6.73373204550448	6.13115238131047	6.18807045384664	6.82868303653736	6.46068742279022	5.65668374444884	5.35651091846927	6.44151503860628	6.21327102369784	5.7846926455076	5.87288141828175	6.51962613659679	5.76097473030698	6.41303822142449	6.42190223486747	6.82190622881097	5.88078799790978	6.50304703028878	6.19685696074269	5.796511026151	6.16254526834008
ABHD11	4.49394643476205	5.04855588917978	4.47334664290242	5.07316891683121	4.92051001022941	4.84072692512303	4.7793455286353	5.01906608517761	4.78260237079253	4.93468629092878	4.99291587046239	4.62687121178444	4.83126935253941	4.64647167292352	4.68561636958789	4.74026554446982	4.89356733261796	4.56458171859099	4.5730442038966	4.63093006458364	4.47671275370531	4.52316678016229	4.47520418775365	4.89829233624596	4.96672968206705	4.76739881549919	4.45657598095352	4.61099525193465	4.98777978209636	4.67976268444975	4.78932694613456	4.85417011941033	4.78427001798236	4.79087552428188	4.77822754527233	4.72942658532535	4.94025484299793	4.99132302698032	4.71374086562609	4.73245112254731	4.58850691702431	4.86658420841955	5.07461804645114	4.91729967119177	4.84883874774968	4.59423722203229	4.77583205897868	4.67017036512188	4.6114158766933
ABHD12	5.77041789094673	4.93915602003253	5.3183719903015	5.72251770478734	5.68137822671538	5.15988333670652	5.91274494213854	5.86134994299489	5.90446046271971	5.34909981356749	5.69218197676378	5.47617741206684	6.29880497008242	5.84762660950953	6.15842782966214	5.6886272929491	5.69114773751651	6.2345987871641	6.03471708492122	5.79039126955409	5.37653474115971	6.20159704627954	5.88656951545085	5.78011549863872	5.21869441921261	5.06400209234198	5.52518252911137	5.4638921438523	5.84799037193436	5.83837017234986	5.76236976062612	5.81573408116822	5.39784778977551	4.94079785050348	5.45143848978511	5.99841396138689	5.95887363291818	5.87697993276155	5.14253999522818	5.99191204618888	5.35656600941944	5.54971594001047	5.46509084168846	5.8248421435967	5.14979898274377	5.65170267347808	6.30592263445886	6.12884379049166	5.94830430958261
ABHD12B	2.96817758004549	2.72491212911148	2.78614247763186	2.81423266815823	2.83279687587514	2.74914588865804	2.85924329185029	3.06646434647154	2.71516812561818	2.93315128962379	2.98428474535796	3.09817063820065	2.8906332000754	2.95760306985419	2.86955719127066	2.85967122082044	3.02788685402742	2.78113205810221	2.81561278978945	2.95325583882331	2.84703514760471	3.22163625848648	2.97757844636253	2.76823399059596	2.74799485510684	2.90479156014042	2.80540787409939	2.89942787534752	2.83186865566588	2.97797984288365	2.93276756601531	2.84943498493617	2.7704150385176	2.89557370780349	3.00731983598909	2.87440051690266	3.07091550281881	2.70750802353928	2.95543505533956	2.73852018509052	3.09680748078428	2.94480470576599	2.91121200212517	2.99303506595545	2.88127371894441	3.10103641190491	2.90422370771599	2.76174030801375	2.96770618453146
ABHD13	5.64249347621959	5.47847865541648	5.35047949920287	5.33333982493284	5.22070964444381	5.33360686231866	4.53967262395015	4.88369585662545	4.87200351580948	5.04591361896948	5.68626010149703	5.33569961024357	5.41594720989008	5.15749627941285	5.00283808186221	5.14002997143055	5.38682638183744	4.98747254438723	4.98619007728538	5.08538816265941	5.07530263049115	4.85723394159898	5.56352956979629	5.51147498014091	5.42814513858494	5.29175976510822	5.32217480312525	5.24077787987317	5.30708051920542	5.28533845020283	5.05597262329129	5.21281673476556	5.30736197596905	5.33435572994868	4.89388801055244	4.6625985850974	4.94007953894951	4.92606821118643	5.05690925921	4.93048950551316	5.12356698141292	5.07090940326062	5.6001189490685	5.59960449829524	5.26854983384497	5.30920822050135	5.37724713119336	5.45595716752639	5.16080408403191
ABHD14A	3.59435998632772	4.27851811596135	3.72740220585263	4.47593917549465	4.09183147757054	4.54307977844932	4.13742709941213	3.90807964491714	3.56012520053248	4.17137232693689	4.36906333322434	4.18322921898445	3.88964020509536	3.42370864658072	4.05195665040339	3.95680272680357	4.19440201519778	3.53657753751684	4.20159828807117	4.09358728509111	3.60866254982311	3.45135973098314	3.78762628422571	3.72855508743573	4.3298626147138	4.10254959629977	3.89062352863734	3.68906237884296	4.48826869193477	3.85485642443932	4.15706655326922	4.17973266168375	4.5431530013096	3.56941802542837	3.77900140775122	4.21575644756249	4.03221416575315	3.66845995394115	3.24722857577666	3.76127549168438	3.52380866678463	4.24357013968268	4.11589518368482	4.40247191014937	3.93801942897911	4.252868340566	4.01765678043341	3.8061306153895	3.6554259185961
ABHD14B	5.33920205318489	5.04337535280407	4.96384084564664	4.69939843171671	5.48590822215503	5.40954718888354	5.80228186236136	4.96723259438908	5.5891061490336	5.18051138195463	5.48283782250688	5.9023633093443	5.18364120086927	5.69787372266729	5.7813044360133	5.14010628073969	5.70481486310409	5.93243067082763	5.67525317170499	6.02450385585309	5.30343893058492	6.09009302495615	5.57418485854762	5.25326199289061	5.34392475291226	4.93920325462435	5.28212269625583	4.98540510562887	5.08223819952005	4.77567003252871	5.22175527912799	5.6875767371712	5.62867163750496	5.23327391225614	5.16970877126589	5.9308380905472	5.28480561056394	5.02973961875183	4.73825684785808	5.76785381412327	4.94034912105167	5.45304869426304	5.37951211660085	5.68525548118798	5.35828406456676	6.0062152507557	5.45549542354264	4.96712936645102	5.85045122446079
ABHD15	5.47901875430426	5.24737171988954	4.79801320151435	5.82606351479115	4.96887308584514	4.95045371529479	5.5506713862417	5.45163278461583	5.2163639229166	4.75072540020826	4.70850024508916	4.86002046702726	5.38962239594055	3.67435351888393	5.05542944856869	5.19688267716356	5.20602833761033	4.30406529411287	5.13743952794892	4.41641897793729	5.26482811537862	4.5872590822398	5.35509694196583	5.08987917837781	5.13774098289803	5.65391525188599	4.73318400783894	5.11072124542055	5.67435985851472	5.40173797521447	4.70202595038425	4.88638133907817	4.87081130052686	5.47439752423105	5.23691114152845	5.42021609912822	5.32930743910311	5.21849074400816	5.29161115783811	5.10877936739786	5.46289199158005	4.68957029807693	5.15659574787076	4.65219766314905	4.8879276493555	4.78980129747899	5.27009340809158	4.99242188486488	3.72479381581838
ABHD2	5.50684917152016	5.7405805590042	5.50774156287981	5.52408507320953	5.4551267050912	5.4594920420731	5.59845817687104	6.02514738932512	5.64164589285276	5.58707985154995	5.99452830112468	5.23151892725715	5.86059310648817	5.71171538885951	5.66412341958096	5.69382730340954	5.57663015001965	5.72277299006789	5.41718598191589	5.12893015332775	5.64336492041926	5.65525586754395	5.65062605727208	5.11120901613445	5.81206618002615	5.39229521546156	5.65135333079899	5.52590001617666	5.66271139050982	5.50163809831762	5.26190702601668	5.61481718933826	5.61815516494862	5.27060237035544	5.20959990793651	5.71322541890319	6.0054278617747	5.15634103792587	5.19833401212307	5.74369425587149	5.37189779369598	5.7055155895068	5.76797898657642	5.98423199040304	5.12620070593835	5.46136156264506	5.89409934881252	5.65135333079899	5.79210493987396
ABHD3	7.33547512821945	7.76894426042758	7.12542255738007	7.68772539542589	7.56074076866502	7.73899621010199	7.77988827750356	7.82012648804525	7.48535036965073	7.20550244591619	7.97305165534544	7.44072077206955	7.43464201248849	7.62382178498845	7.4865807454623	6.94018842433986	7.62926215529128	7.92086544106553	7.31739352529257	7.8374965822171	7.59084771323828	8.22636423971975	7.24037999823571	7.73609845211562	7.52132435456345	7.98486397167844	7.10315294701354	7.56661719109477	7.46846515517267	7.77091262073581	7.88744932013487	7.38728022482742	7.50104991658931	8.32508604068198	8.19967984223727	7.52798533290889	7.55297467198317	7.96251178067712	8.15902562566349	7.33797627154739	7.86022694142167	7.15438299914438	7.57937339597798	7.65160346504656	7.88107712040072	7.30953521077018	7.30586463483667	7.21449526384464	7.42696821359485
ABHD4	4.41466517044296	4.58425985409755	4.6046996820799	4.93096829562196	4.9390316531049	4.71913457535358	4.02714079392177	3.81637307234599	4.21503003297187	4.31015614544388	4.68766570983941	4.95410962714033	4.41051401488663	4.36614696344815	4.42499194980743	4.37355850853002	4.227508722524	4.66170472549032	4.45106710089072	4.6005511815639	4.52274920724671	5.17602719058296	4.2741855328195	4.84780281662992	4.39043117672932	4.77477109540205	4.40441212483856	4.8587673523399	4.62858611921439	4.75876153913579	5.46284939621659	4.6342086534442	4.48285895054324	5.09367103904898	4.5901732358374	4.00871565563631	3.86769906131177	3.92976441925474	4.9908324847247	4.13784021998087	4.54416586489597	4.20216171915794	4.66120833146927	4.46147084129848	5.17487019257752	4.64432976333034	4.27144691180751	4.55405121761791	4.24163002704906
ABHD5	5.33046720186914	5.47562174773841	5.17077979679114	5.63966946859539	5.12411021944876	5.42256742229108	5.49151377050535	5.70984559074522	5.48208664870693	5.46279156436038	5.64872101697586	5.54956161935397	5.45687170286423	6.29745539400863	5.55508300661402	5.11511706815461	5.32350191802367	6.06938729092509	5.35870162058715	5.93362437058609	5.67939666291047	6.56016441969238	5.23787915106539	5.51790687206273	5.36040908506671	5.97475044762591	5.10654720198841	5.59461772758733	5.49453321133979	5.79435382830642	5.59779907786378	5.06931041407309	5.31556014618263	5.85946211223456	5.50867751142754	5.3736865905664	5.55280862149594	5.93981145674961	5.79067344269249	5.36570202516668	6.2611306277793	5.34980644621736	5.49105672262681	5.50193122401075	5.4325941742191	5.42081656784009	5.34485705842994	5.68922682066373	6.03383865227763
ABHD6	4.30710922934295	3.86208257401987	3.96894408785626	3.74316925760382	4.29996517394069	4.55634551728687	4.24689504809531	3.96847994841336	4.76398067050555	4.04555610464884	4.32614685796935	4.32065366217647	4.32614685796935	5.03378941182453	5.28853339991892	3.78605996157664	4.36013716069352	4.99229112618038	4.06502227111314	4.96241214954412	4.20477703080867	5.13930070182704	4.62873518153439	3.64752239276626	4.32073968563521	3.87767148824006	4.39447174698745	3.69389067447156	4.23933787521832	3.82521708986808	3.77799488873249	4.62371851904188	4.80131914801395	3.99779101023668	3.74079505318818	4.58610496638322	4.39409273462	3.53515846841872	3.66131022339605	4.94281770738307	3.68460350154487	4.44770882873029	4.16595651446633	4.64210107550451	4.09503097119883	4.63798673643138	4.64210107550451	4.35568462591391	5.12762048461946
ABHD8	3.5893961653441	3.29982470373484	3.1990063655533	3.41564111998555	3.38196455866734	3.57007724035842	3.28896281188146	3.15578935716497	3.00992768424279	3.36977588501622	3.35996431761093	3.32776824410725	3.25123225437033	3.3242906454773	3.50924167979518	3.19515304110453	3.44347471785983	3.00521830267271	3.57708153815145	3.40112017101018	3.6475525446424	4.23673652688851	3.57517901866608	3.31038808322221	3.32181714161155	3.33376171867319	3.23338825403725	3.20483398578621	3.42426116296237	3.26743510514415	4.13145193949566	3.39480214530475	3.55877383854047	3.36905637000335	3.30901399506094	3.3121947546935	3.19541705237925	3.28918396145245	3.21643174224199	3.06612836217693	3.41926996206933	3.38404316694466	3.01101310171127	3.37545087492391	3.3511969936961	3.34686267857013	3.27935706347062	3.32456249059218	3.34365930020241
ABI1	7.42225513953356	7.50690597884144	7.5488393871008	7.43024609777478	7.42619212627966	7.64940690139648	7.55961435739819	7.43994795797052	7.49680029629088	7.52536032300043	7.43139457305128	7.33640858110822	7.70413551658066	7.90269800554677	7.5865995894093	7.4051506194018	7.38632844819538	7.86448111277572	7.4051506194018	7.64940690139648	7.42619212627966	7.62778497018691	7.38750668800692	7.65473592295214	7.45700660432368	7.54793918262494	7.49231108061026	7.6423621004312	7.39411240269811	7.58974304043767	7.60168406832197	7.39043737927488	7.57466984792007	7.79792099165166	7.65890343682396	7.50119176538502	7.40268154995425	7.5910050472122	7.78014469814916	7.44896539190448	7.61633565916767	7.47254896861333	7.44601511294822	7.39505074624221	7.52445447710463	7.31715424087573	7.61894082171109	7.59803143082823	7.78220606915559
ABI2	5.10214186431699	5.11388931902942	5.575030913405	5.33722282471086	5.39145732411815	5.33422286990284	5.42560269833888	5.21788168956284	5.39100602360327	5.22339619535053	5.38132295613274	5.49178017812248	5.16770548445818	5.42519459535439	5.39240539623255	5.237642286163	5.3483223164674	5.46782373718871	5.72687477984173	5.76741907244608	5.0559398320084	5.73420812901435	5.1679319951823	4.85585864523774	5.17749217194055	5.14167042844522	5.56361957647369	5.47232585887842	5.36638122637406	5.35715688720685	5.58207012057252	5.41187229384474	5.36396599436517	5.2842446804278	5.34221771169878	5.4398914106416	5.26429779328446	4.96731847729273	5.19466466742903	5.41153179184272	5.27148098620391	5.2688633187582	5.36638122637406	5.40360882334078	5.58023327552597	5.49485309817959	5.22193281405704	5.04746611839427	5.43945015736226
ABI3	3.2639386652375	3.30277101674255	3.31089966546015	3.25191302079126	3.62761753526622	3.40250988877829	3.55971954019525	3.3226170729561	3.60773515112639	3.38593004339154	3.35796524607665	3.45889633460225	3.46110132964306	3.76144851485008	3.35831311349197	3.05235161240471	3.35848264381463	3.41675153672785	3.29230747312652	3.63927109367962	3.43239125941622	3.45547710614655	3.26872223415188	3.41314065982389	3.30131134517697	3.1610458913958	3.30814265582449	3.59273466366473	3.25839042755845	3.16610539236529	3.49679913805555	3.57531093103198	3.38665819866267	3.43931844471772	3.4164442880278	3.5191745631324	3.31815103684177	3.40924174106678	3.45569971578329	3.55930933346885	3.58868293804121	3.3726824639113	3.62164703524153	3.34843210795822	3.1926516011763	3.43412582365602	3.43599606720506	3.37705574018009	3.68511250793627
ABI3BP	2.65818882958424	2.83002054959256	2.97683187506379	3.13892162906711	2.60469592936641	2.89860583030335	2.56365393638268	3.18836542882893	2.77328100886771	2.76460013003093	3.75606853091137	2.6708360072772	3.01612072306341	3.47626965817307	3.44781146387996	3.28248938075724	2.79574886519762	3.45058991756323	2.92644659044462	2.64184931388392	2.4778990794893	2.64744404420348	2.69706664323499	2.7295710471822	2.85728075911431	2.84715827380373	2.99512055439439	3.00582523931985	3.14687995416985	3.0493183048399	2.61731194427922	2.64733938803783	2.92176815169294	2.81276480781085	2.58130579485068	2.608759403444	3.1927493058831	3.18224976796713	2.62975278074791	2.80410399494285	2.9747758595325	2.79611750789306	3.24297898130256	3.71140558432945	2.74722508705394	2.70884360118688	3.03233194250365	2.99402453750112	3.45956008730175
ABL1	7.52880824701771	7.53185227982414	7.86346953084358	7.81728471315582	7.46675210500623	7.48172652680662	7.46579744739617	7.62828289051361	7.4211063347946	7.73777407797264	7.46883128812848	7.38157920641822	7.52336228207495	7.52048245490726	7.27482175973104	7.90218922045843	7.73523964887264	7.25133355867516	7.82981077225996	7.46579744739617	7.81492694667405	7.25522579853964	7.48702852423175	7.64597405376035	7.48943794876503	7.63982876191938	7.75969460084726	8.2515921915679	7.72162699914262	7.85341309982457	7.47947843434698	7.43666567484104	7.44850571572408	7.3911039513012	7.572753852932	7.43575339563332	7.56848628915355	7.69541063193094	7.52348611171089	7.39864844438101	7.90148125918358	7.6588485707593	7.84278010321023	7.4384006843772	7.54101717043269	7.36613380599291	7.48266488196823	7.5096265570398	7.48004184604582
ABL2	7.73713162206824	7.66183308668755	6.90464304112551	7.19171683751529	6.60345937019766	7.28585795633242	7.22547852289625	7.65623281421109	7.09897279521873	7.52558970574567	7.37139523773378	7.11399959471087	6.92945386365947	7.7158523816168	7.0771311342408	7.30904583665565	7.94456009039128	7.33691407290272	6.90821201818984	7.14150435173471	7.57750590689769	8.56128560946427	7.23246300441746	8.0359915219941	7.18556494802632	7.8734942742725	6.72024275204521	7.44200634019576	6.8955167572435	7.83190730519982	7.86568650654566	6.53569239668175	6.9547583076999	8.19264151892558	8.33317682484814	6.91735864897229	7.18223423555094	7.91721506564647	8.29560205549174	6.83844874490112	8.32892813551979	7.10174653055646	7.32822775782542	7.00690787769043	7.65923288047012	6.84803469787904	6.73496197381649	7.25519218350757	7.2185922568269
ABLIM1	9.40407754633715	7.91968394219233	8.77102084318304	8.54611734879559	8.78280378868821	8.86566617207052	8.92158242790657	8.38210599442514	9.18305511219902	8.1792930963884	9.78589027483889	9.69175741672792	9.26173490580948	9.51911041212616	9.16117028062978	8.14978849731401	7.81140249064829	10.0843281491818	9.14248192082307	9.23897654450757	8.81797662513906	10.9547299983529	9.74443119076818	8.18584464608908	8.69996862166414	7.88235962751544	9.30227451832594	8.41242628352496	9.14451962613808	8.12393079064581	8.15569345916588	9.30983474761306	9.36731428182132	7.68330685694969	8.02876547743446	9.40619493780391	9.03021430650575	7.78882685503546	7.49126311571576	9.58586597970917	8.15038289481257	8.88625223180381	9.00554765069916	10.0265292848307	8.63026563329783	9.95561860088125	9.64062522310816	9.09552783874969	9.82748200795218
ABLIM2	3.43495301561991	3.44471964357109	3.4114616924674	3.55909614572601	3.42287023924722	3.45961938998731	3.52926269888531	3.39400084371285	3.56097695525572	3.50560524362089	3.23007089176936	3.44451349423515	3.44600989588548	3.4522052897522	3.32560170668944	3.33408535818515	3.35538786044719	3.4830755464884	3.39503159039258	3.34833512787157	3.3695406186814	3.66166392886074	3.40914598892477	3.51025932296858	3.41621927454472	3.5030576001571	3.39115184599037	3.39828057212465	3.50262054410247	3.53293818936388	3.56907154457853	3.39987356290306	3.42743858662799	3.57460265989153	3.47323614749894	3.48031405316175	3.37789139897118	3.41443963403473	3.41015593029415	3.50397052062641	3.59769271010144	3.4622053331644	3.36360068239402	3.2529063034654	3.49265603566021	3.41606126907888	3.41720981173409	3.44275033267739	3.42172636563485
ABLIM3	5.9720726317826	8.74014174581574	6.42387134549183	5.3662005246145	4.83248321606206	6.95916079957177	6.27664503205612	7.23259407040323	7.20803895280839	8.25979491541294	7.5700635636436	6.36182796890762	8.49828083177955	8.935800789496	6.80161323591669	7.6981861166854	5.52721912670181	9.03984947267748	5.99559531117909	5.79808643889675	5.21004659593897	9.09367718837098	5.72556986067489	6.58129385369249	8.25182736141083	8.64076118454404	6.13587087941869	6.47275897512573	5.1661711773074	6.08302533572392	6.03869414819344	4.68712093960838	6.62818331879132	8.17488711627225	6.95870313744722	6.0020217214099	6.88013395208312	6.85276151659294	8.00447330814022	6.85628316623895	8.50268131991353	7.81258830937449	7.60573937219345	7.19141847310204	6.91936654725361	6.0788863338044	8.02768027025045	8.41399720043865	8.43614152249462
ABO	3.08397026821073	3.33054375261726	3.06031421352471	3.03209216976642	3.11381766527448	2.9925206376032	3.04864681855039	3.16057567692875	3.1404759221404	3.07020737641285	3.30715859014881	3.03237985282393	2.95438416255952	3.25513049353444	3.06574884871615	3.16921288498995	3.1873514696742	3.09449812484832	3.07418904425548	3.03408804093972	2.93483850548894	2.86287072676024	3.07471767010637	3.06661629483231	3.28049858646286	3.25336122344304	3.05519638529606	3.24503075803254	3.03133080344936	3.2898024511878	3.16667164568935	3.10003727302315	2.99757974844969	3.12563178410366	3.07164505709268	3.04513699065174	3.13914249178312	3.01716929277004	3.0021793173524	3.12231699008859	3.19295623236453	3.06324072180145	3.08563638652779	3.26110634017838	2.96519014340374	3.03157204938896	2.96547720737063	3.13948565945689	3.21768861648259
ABP1	2.85746924448314	2.71023122686279	2.62712336026835	2.73324995181767	2.76681788206108	2.85746924448314	2.80056740725109	2.99302778481976	2.86713239167017	2.72146610962209	2.93713515628518	2.7943712624353	2.78897768379154	2.87071002084796	2.78969571438498	2.63485158198991	2.67952080790548	2.9175865646489	3.03399518731245	2.58725387664818	2.85091408437062	2.92630729668204	2.85091723593599	2.77179876421704	2.71699212356479	2.8194166870749	2.64169035197517	2.53157940476387	2.73784583887227	2.79347466901693	2.87403220888082	2.76830374927462	2.85091723593599	2.91202701398574	2.7956346904337	2.79905874540842	2.97501486584727	2.86363704667931	2.91656561351979	2.85976736310745	2.77237874368637	2.72693598037172	2.77471285355723	2.92405425544433	2.84553184745406	2.79331950322089	2.78846584143026	3.00454272760632	2.86300219150163
ABR	5.54611720954401	6.01336942409656	6.8108938664653	6.0301488221075	5.79316404795362	5.41741675807044	5.78066909044096	6.38840794965939	5.47474172248213	6.95547780599431	5.89109696064443	5.49480612366322	6.43935270791393	6.1587417643864	6.04114528726496	6.62134851991045	5.88907684960404	6.05996603270042	5.67083982081517	5.45343764737743	5.69787373781302	5.38564447286353	5.38086413996033	6.57518078237823	5.7058114340879	6.3357541034481	6.25803913325491	6.82396802658894	5.71765914137239	6.34989082138011	6.3145083959263	5.5527225480694	5.2886116238837	6.53116822982416	6.50258709687669	5.54383676760603	5.96468237737766	6.65635437735514	6.64714720409244	5.33034520931523	7.09303132163708	6.36125096117925	5.69252202444504	5.62068251636466	5.86023976111952	5.34479692871249	5.99974249698441	6.43185328959174	5.80651511991062
ABRA	2.58880572582841	2.67632032371592	2.63816290213812	2.70047833296897	2.64737928498496	2.69183987140837	2.52771922100117	2.68829813589933	2.38861783997397	2.67858928316266	2.58458037914811	2.64758616731311	2.61359450131021	2.6112434635485	2.79245776631883	2.71444851192127	2.75693022390154	2.75190770564158	2.54653426925773	2.5283511115904	2.43915671914717	2.54061338697501	2.58777703005772	2.59653552674148	2.66094299931384	2.84402754122795	2.62936119853161	2.51288683690258	2.68089633506875	2.6092060024178	2.57743916297324	2.63686367520439	2.67370879793742	2.58762843840463	2.69650500041362	2.53703157872094	2.67086686575482	2.71456028807157	2.57499814789236	2.42209733686729	2.87435332199919	2.66280366586285	2.8113504610909	2.58412485282339	2.58762843840463	2.6371318878109	2.6086462137373	2.71768164732507	2.6065687342102
ABT1	6.60340918794536	6.8462678732978	6.94518531655885	7.27755092851695	6.90466339041543	6.70881164068985	6.68930589262837	6.89709095246864	6.61046327146606	6.85213308913281	7.02535476274921	6.68693728678701	7.01488217743606	6.68645139291206	6.57621637561586	6.89847864103008	7.03472267493121	6.33215056351772	6.81735363736539	6.40698734979029	6.37983308436528	6.18470155311822	6.59344857645674	6.63466015835569	6.82448870703428	7.1369676256218	6.91759734134137	6.89014134110462	7.23626023226987	7.07595820178963	6.82965121116636	6.87928562589393	6.69313873777085	6.60152901770697	6.64123502774867	6.67413029864338	6.87224947895782	6.72691947133081	6.75260739950022	6.60021841883187	6.80551545815237	6.82965121116636	6.94474899350844	6.99548096346231	6.77776557181082	6.67182200875234	6.98550310221513	6.78900933081037	6.67138070405129
ABTB1	3.50132138557336	3.45769420285279	3.62367040881926	3.51893547061831	3.47716111144644	3.56923554285471	3.45807157941382	3.43864554192786	3.54593492435956	3.62920299443049	3.74778915102822	3.50212382165438	3.47194323336444	3.55510367618511	3.51394647073939	3.48878212973349	3.4919346545068	3.51932238377112	3.47531237500851	3.50345349502462	3.56816199509267	3.840557028897	3.46339977829893	3.55200039451376	3.43444873475121	3.59741041973601	3.5439900226963	3.73151308205042	3.47544266895899	3.54860837742135	3.78315501619344	3.44742094516261	3.50835425462347	3.69106033993313	3.55399296539237	3.43466648712432	3.42184187455578	3.55725469550003	3.722495947169	3.49302776750867	3.68785418679099	3.54766903559426	3.41556441074524	3.62437800338307	3.6341914377377	3.46389086001067	3.4438904412053	3.47307290359306	3.49893805890765
ABTB2	3.99305594254327	4.79263529239789	4.60899320088181	4.42662763108361	3.96182464294681	4.23129806700212	4.51777314527562	4.41021920228662	4.33963935367842	4.70766429201403	4.36433896185711	4.06452252339102	4.55311043443665	4.77676728885373	4.12019564210879	4.39577214445032	4.30299758976919	4.3432282121821	3.81851256239587	4.23185868055462	4.06071159359093	4.6767855111888	3.87793787716421	4.84138865213663	4.33733103401933	4.71575027700457	4.23133530043631	4.95025940162597	4.12580673443481	4.62832332962424	4.60792457869471	3.86051675698549	4.01354249403539	4.91814275555917	5.16878761441245	4.17826812361826	4.11671721952499	4.94304485795374	5.28972190904156	4.07555516492889	5.14434277816704	4.28905164981421	4.35100491211352	4.08971781372976	4.43907275220685	3.91781904646454	4.19885950241378	4.36054359200057	4.32800748525364
ACAA1	8.61234496905774	8.33274679435565	8.28927289814118	8.31089627913604	8.34194877243435	8.43622468558778	8.63797564673217	8.43508394450365	8.48721733303681	8.05650797539732	8.67057244996038	8.79406755874091	8.77701221204297	8.48630981012987	8.57215539317352	8.26236459045252	8.15835029741282	8.80628007928966	8.13810290366346	8.55136754164828	8.39044699937939	9.36508502775299	8.62175361279542	8.63497761833526	8.34973404955228	8.41294901949586	8.30817764543639	8.34458503919498	8.32927498530606	8.2686797039869	8.43513742067715	8.35863851767618	8.45052167054018	8.45326216543014	8.56927422956761	8.64604328201279	8.44948102444174	8.2322057240977	8.31121968037499	8.49880327384803	8.20142010222377	8.08707364258208	8.73650149168166	8.67655399829033	8.78565442207011	8.79245191477531	8.77642748682796	8.96207342390014	8.49795762998924
ACAA2	6.21707941342522	4.73554348969583	5.91052210966155	5.46010637429996	5.90863889384702	5.69144892879165	6.0967316733788	4.77733452299401	6.25831863032475	5.33738675551188	5.14734035957437	6.1106357901403	5.22138625197191	5.10115446584041	6.35844897706375	5.64324833578607	5.85551854188011	5.50193053728812	6.2282192716794	6.36438850929463	6.15560106185923	6.04493857961653	6.28403205077321	5.93888877294275	4.91937252999249	4.90537569184694	6.00146354136663	5.56077621749396	5.58620727916922	5.45877354924927	5.80435718768444	5.99973808540579	5.8012632993068	5.24070887181883	5.62751499791553	6.17300530467406	4.95722554876891	4.70438658874684	5.62751499791553	6.32220326559949	5.18994618473388	5.47302418662505	5.06716133698283	5.29354551530018	5.95734982590684	6.18578239129515	5.36375320087244	5.23797200698523	5.25079170914871
ACACA	6.74923686941646	6.99546816733877	7.06047012043865	7.42829626273622	7.15807970391656	6.85812015753882	6.94645954828388	6.90421515201566	7.13725771655785	7.3914920017295	7.19386324828694	7.2869902108712	7.13271821362253	7.01585721915823	6.98889039124419	6.83730765052038	6.72289100379048	7.19897631180893	6.96961211929369	7.14181302006029	6.64067117269334	7.67353844515644	7.12092869403557	6.29782321722614	7.26397822330854	6.8790884111675	7.30136451270463	6.8185734756863	7.51085347256916	6.90649471001486	6.48092672262623	7.35801373086622	7.18404835668234	6.39563000275524	6.5742444911376	7.2356769992092	7.21071443092429	6.67333745064693	6.49069175123001	7.34654159861595	6.84720478779315	7.48950928045382	7.15291305271467	7.37765351760216	6.82980096505362	7.4314443714916	7.34397644603439	6.98198412843098	7.27587398349216
ACACB	3.53935836982308	3.53246474705066	3.46874135021357	3.3937637758727	3.58283375132383	3.54734910444689	3.61196919910602	3.33389576644557	3.59869435231663	3.69700879739465	3.3977586266536	3.55363012144918	3.46773824700482	3.54924683935367	3.50387785519417	3.58283375132383	3.58283375132383	3.42733002660272	3.50180966505624	3.77118264949411	3.65612846765537	3.55149684840482	3.52875299235384	3.55105772010633	3.52245778453382	3.48512624503935	3.46482294418975	3.55993147082538	3.39662564917731	3.53450519940901	3.58070385610534	3.56792201611191	3.53601100781275	3.61276174942815	3.44392073150178	3.59347906258158	3.34141393790079	3.48218001575853	3.60911236732445	3.58178322411784	3.52783851462596	3.66883487029497	3.51582616262738	3.40031388473888	3.67761480412795	3.54170919908503	3.46397574927915	3.50569014835026	3.53774519873713
ACAD10	3.47417879344051	3.34084535738062	3.79488042789043	3.55335037154261	3.60277369959538	3.21340443453516	3.27220472053194	3.20159691330494	3.58537959444914	3.4455181670366	3.22761440054987	3.32257507972168	3.40880440174829	3.3172753045229	3.41751101461199	3.34618337374169	3.25912061932495	3.49998258007258	3.63840209071839	3.40201434595988	3.30712002645207	3.4554518713141	3.49164409888405	3.272311075217	3.38150664663418	3.25665884721271	3.74908405124019	3.42875393078491	3.55614891983922	3.31945464034747	3.43107592867105	3.59585461648935	3.27564503435492	3.25656166903156	3.31891455391761	3.32391082059655	3.26565250099704	3.26384349177871	3.44561621402564	3.58186002399814	2.92961128498543	3.46777377373346	3.42224112383668	3.28727744951971	3.41419308850739	3.36604503736984	3.43765040638809	3.50566952675966	3.36164959348397
ACAD8	6.59310586009456	6.37071281279102	6.78484901927422	6.53720554600333	6.3906844704618	6.60852418309027	7.0788605326221	7.24386301427921	6.9467147310338	6.66522615850404	6.06066934345411	7.06761948764303	7.17308559386961	6.7602122263002	6.94403659780416	6.8455885219194	6.67992158880161	6.89136960869843	6.3480553991205	6.14233080910961	6.63644130813211	7.41753639692888	6.77153337238286	6.28981511315915	6.60876514155821	6.32423104139944	6.9118834754715	6.55043170504563	6.73026365811287	6.42406387670043	5.90405996447006	6.62350721268858	6.78308374744525	6.30359710300252	6.89121462502778	7.12930284060939	7.25095662389851	6.75497495608081	6.11246650910509	7.03177603787336	6.21250146678229	6.82413939574408	6.75725434524163	6.38005264801856	6.85093898535351	7.12123448284628	7.19896523630859	7.46056487793392	6.89377239182492
ACAD9	4.92665350710283	4.75317052584337	4.5073817328698	4.94285823643329	4.8608675847311	4.83282785124277	4.9080631194316	4.97125974357558	5.13948107971054	5.12608635328982	5.04943698242213	5.02172034238577	5.01576586658434	4.65125388184808	4.91148517965528	4.87945797240233	4.67702285994863	4.97171935538754	4.93407896823312	4.98535071363224	4.72364615519018	4.62565100108552	4.97519940180366	4.71869501548095	4.83545074022121	4.94604074041433	4.63464277805546	4.5972190653623	4.98840541515017	4.79397832592588	4.58796395889328	4.92143651906058	4.89959383445642	4.80081650562756	4.91682153943353	4.96023774030437	5.0115958041984	4.83228219114124	4.66033671205576	5.14765993310585	4.63215040964335	5.13614995969896	4.98877051545568	5.07485502039807	4.67428503393159	5.0521722325399	5.04704778896613	4.7672766405721	4.75213801719004
ACADL	2.66391941991148	2.87320282491894	2.79123639490899	3.0085099794485	2.72805727489841	2.79922116397277	2.60342389215977	2.6994077633477	2.64383251543513	2.73676163624129	2.74765723723102	2.58710808406332	2.79581040477924	2.85913236115199	2.88349461765043	2.8421186026495	2.75616032915448	2.9164043319121	2.68366871116817	2.69247154303345	2.89698183293854	2.74346520642019	2.70404884233471	2.70951604715611	2.88653430826705	2.75054311005174	2.81476138473491	2.75535898722294	3.00560790517837	2.74235123155366	2.72386029332841	2.75960060581655	2.82167316473433	2.62107458700586	2.75776222647485	2.65145953881455	2.73468943789643	2.69531654046164	2.73321666671625	2.68645171737835	2.80804603688397	2.76708664439356	2.91340133887125	2.77675975287248	2.58866328250765	2.6370250654353	2.81879811237939	2.60545494166859	2.87417036131406
ACADM	7.84588505218434	7.6747207393144	7.77067745515519	7.97489203222611	7.99676597541246	7.77776950820963	7.48789731478761	7.47844242310955	7.60846339577424	7.90112171078688	7.423118513979	7.66348310711792	8.13433058156714	7.61089344088566	8.26139328970753	7.95386465497377	8.39669763556206	7.42738789454593	8.03971681642112	8.11213357561488	8.24721743702698	6.20650304660174	8.05862083571051	7.22788047023616	7.92644666866546	7.42399992827645	8.00058863368658	7.2935692099928	8.15979737310351	7.40185664679733	7.55229626507962	8.1772355662409	8.00608207213243	7.13802338046034	7.00252999082651	7.78015167831011	7.77320011640494	7.22744692399794	7.09648075758247	7.8732038556407	7.32922005065892	8.10211256389867	7.35334208163557	7.7298343760125	7.29648082500718	7.91742464555853	8.28689219394306	7.94539023068557	7.8750964517191
ACADS	4.62239619632969	4.48212431875959	4.30686645300663	4.53414038240109	4.76017329588643	4.24441009679641	4.64921187342463	4.62830231966186	4.92897347568095	4.78921723964171	4.41236207524128	4.67290820894409	4.48956114425416	5.36485626979761	4.42874904721763	4.65298938216759	4.79649184083443	4.52218908633519	4.77698320979259	4.78241540641436	4.60928036152555	4.46880222734309	4.53861606148507	4.68199618498514	4.42535482831428	4.73850408361754	4.28542382303878	4.78017612547695	4.46658899020501	4.94755969464827	4.82911641700744	4.6485164961702	4.23494955709574	4.47440017384999	4.24336038528381	4.56012610147484	4.54327097656606	4.43800221492536	5.23165082617057	4.78398131170153	4.81512657036501	4.67111705251507	4.74279642292829	4.36991606336335	4.72249589852078	4.57893355745413	4.43118207171903	4.74970767491791	5.12998458019571
ACADSB	3.4104391419713	3.37276839342214	2.95517202670022	3.80694091158577	3.80062956712145	3.60346038372713	3.81504089618167	3.66020996034655	3.49691563366657	3.45305562243986	3.46896884138835	3.37095987951131	3.78421240591367	3.12447107382195	3.8137803307556	3.17299716450306	4.00134480055443	3.73881359635152	3.64789389544048	3.67117744737564	3.30939091142622	3.36402818922358	3.66336205187637	3.29200842383824	3.64022776236864	3.3308539016113	3.37605076868485	2.96197645404135	3.90679661400741	3.35938573865733	3.24196890576485	3.9027455065992	3.7819784405211	3.14731461796709	3.30157948243293	3.91207629136597	3.8167039021655	2.95224128388871	3.05588090615724	3.71684972605393	2.76696114835914	3.69002247314564	3.3645611462415	3.69991812808146	3.25280570875119	3.6391206893728	3.89303119040144	3.65904074974845	3.48440701153027
ACADVL	8.99649635004875	8.70903431786691	9.14213983583033	8.43187297839914	8.71581150532444	9.0391870990941	9.09999211979632	8.55610109371896	9.00506859465396	8.75037143576757	8.76703611410518	9.41262785278245	9.19340170051414	9.40053548982099	9.22846176323174	9.03634323182682	8.82328236703237	9.41597749715801	8.88885727229366	9.10678285485497	9.18522007840773	9.77181427216481	8.91726409211018	8.86675592362679	8.67944511891831	9.01773835378577	9.03555499709156	8.9947724617156	8.44316933424904	8.8811185863336	9.22215391979112	8.68526519751809	8.95148014573152	9.30322543145691	9.7832764864936	9.00150408516822	8.5494506124692	8.89271022732811	9.30457362215532	8.92396026141295	8.94490806595325	8.71445049387588	8.93182268564514	8.72792307082056	9.65177331266779	9.25566368942721	9.07758122672425	9.20247126859826	9.24611626007299
ACAN	3.09139691034182	3.28764674407511	2.96433996546106	3.03261959585356	2.92653106521535	3.05876424834962	3.00857709828551	2.98065463598723	2.87882355024274	2.90321585347548	3.06473972612817	2.96374773118697	2.95061784198146	3.10416371012322	3.11662498343799	2.96776717539111	3.0345247083502	3.06036936927939	2.99645456083592	3.0177971343021	3.06101584557111	3.00512332083663	3.10231918596635	2.98411984100265	3.26807755961352	3.00033406153808	2.99362715111443	2.97075284958158	3.05220139743406	2.84736105783829	3.06599828298785	2.96161268217139	3.07432174520472	2.88715857741957	2.97840477782641	3.03186806056807	3.00758044695181	3.06339175712429	2.98256135769795	2.92060509021651	2.96847693946715	2.94152192173324	2.87727850507506	3.07941959654334	2.930867290679	2.99304646622927	2.98176244768659	3.00386593686381	3.11338216961725
ACAP1	3.69560517411838	3.36109496440119	3.74564133576902	3.51491399080299	3.42855968020905	3.52190858841698	3.43194408585217	3.39080318873335	3.45764430420739	3.49796448594435	3.3968205735637	3.33331368899327	3.2564113436123	3.41738146502987	3.3968205735637	3.6468711664215	3.63038040203832	3.30447754941913	3.7011948790263	3.42729694926491	3.35685878282319	3.67864133361988	3.61309322656065	3.68110990946915	3.35789845549998	3.53513045019017	3.65058348796744	3.62553441042086	3.47681442683291	3.38034037659852	3.77194175825365	3.41048151316865	3.48217044308123	3.84099759907856	3.47454809936281	3.41287657767119	3.38109890630756	3.5392704108732	3.56742770051201	3.43245757291964	3.48903796175341	3.46352394902498	3.32589665203673	3.38567323870431	3.5094738079438	3.33623266125879	3.27683024553437	3.27400914480943	3.40173850895215
ACAP2	7.21193568429886	7.27928221940224	7.01930156797255	7.15563534353559	7.32389711597239	7.40505058550617	7.11037149517538	7.11161981107719	7.47292210320384	7.30694244196231	7.32617599318865	7.19609349907173	7.43514276028945	7.82240635799754	7.14039575639923	7.16749434460279	7.15648911399693	7.90322888367825	7.5425830892927	7.56944128505575	7.30077308798471	8.28736737965978	7.14525255121503	7.52333171218738	7.20600453268993	7.3561523942102	6.97433556066698	7.50028633398519	7.09686768901595	7.42054148728913	7.6348359677814	7.24514906380609	7.31668738375114	7.82822598486062	7.27795355490138	7.05553243253829	7.05665082086098	7.22299463697357	7.80912316045143	7.37587268175216	7.72577879503613	7.23106113022872	7.19607343234889	7.24731065468187	7.37477027040551	7.1316110331446	7.34292439787253	7.55072470751626	7.6785104415155
ACAP3	3.92157869603094	3.52327914703481	3.83833061445631	3.42851330407832	3.27779022032228	4.03184123286479	3.48275619048	3.62155776074117	3.71188360412039	3.74420415181761	3.72571306924084	3.60841989624334	3.99191307831876	3.94737425295527	3.56603611370393	3.7820524098319	3.55446103735335	3.75659946905395	3.60250117047297	3.77445626597683	3.82233719085	3.7430311054577	3.93294113266531	3.51577060459112	3.65642306462875	3.78143033283147	3.87497274932535	3.74018884316827	3.59060821079757	3.28479236774724	3.24080346559607	3.4832084407422	4.0110532284881	3.70143673694589	3.6985570960494	3.62835391191073	3.72480443513904	3.64009836569454	3.47118483809598	3.78707575127266	3.38466246454012	3.80961518540694	3.52819732023274	3.79660354270822	3.53269584088066	3.71584596046235	3.98239731220731	3.89077220763686	3.9508185971467
ACAT1	4.77532312816518	4.81463090369403	4.61754939929403	4.61006728294671	4.79722951692191	4.69282519599498	4.98010139979132	4.52669741490852	4.71807533881426	4.62696737325651	4.74410542426775	4.6300604790879	4.50372043822826	4.25610931701371	4.58979544063365	4.8113431455129	4.77474583729234	4.35885509326208	4.65166955637893	4.78205863276009	4.66961090343628	4.48983079316299	4.83346253092057	4.34791275044395	4.86055876556011	4.53960916725558	4.72514328462767	4.45312712481018	4.72007494388342	4.55008890835161	4.74083369970936	4.84823325428845	4.77791515867025	4.20894167565367	4.4229041208222	4.971930877403	4.66419546073645	4.42071164146875	4.29539087196644	4.7953345576782	4.37550715142847	4.7319634191125	4.72243804064807	4.81283242244745	4.44296307154448	4.73441501795675	4.64818388346898	4.54344577802598	4.47842412129532
ACAT2	9.78012580862536	10.4177663897088	10.1484807127905	9.94274479360084	10.1182532790888	10.1458000693802	10.0798693362224	9.84560578070249	10.009352927489	10.473937767736	9.74779943994718	9.81902472713994	10.2069298192955	10.2594548171836	10.2265870315649	10.6402421652347	10.5067866667173	9.35761410109548	9.72823036531931	10.3345934156583	9.75761041855357	9.64072731485353	10.0110567729522	9.23659763509284	10.487957446092	10.1144342763512	10.2910492731526	9.87760914090615	10.1363944904746	9.2814200844448	9.61545293570913	10.26838840655	10.2890521377393	9.73420249704539	10.0436729734038	10.2406427522698	10.0620903869989	9.36091839507975	9.80848821069229	10.186112312267	9.89860572799771	10.5312314718546	9.69015977643674	9.9860282158849	9.82018965879069	10.0422744269196	10.3338148201475	9.99733612164588	10.3719755539979
ACBD3	9.08512795889196	9.58896243621407	9.00442215133718	9.32512762470957	9.28979015261976	9.54783174391152	8.88359076081284	9.04108947677118	9.00672943091833	9.17972535698445	8.92360241719487	9.04237141706453	8.88359076081284	8.83016238546357	8.73846425931361	9.45322156900548	8.70736762458961	9.1059126403426	9.2268973526296	8.82248671472039	9.26751058398318	9.55536048129882	9.0711189445009	8.93597659767289	9.50808146160934	9.49242212826549	9.00126655349166	9.05845441623973	9.28083919630713	9.48128375342858	9.47035464731321	9.25092131034114	9.47189399786404	9.47189399786404	8.69866209683137	8.89560753010426	9.03377107626811	8.99674559498473	9.07904004840701	9.00363355240969	8.98316575172977	9.15561543275891	9.12389613901421	8.93082689034943	9.24027688509923	9.03507382119233	8.89560753010426	8.89465733699021	8.84803094611696
ACBD4	3.96781198440273	4.14600268143141	4.02086065153221	4.40048604876142	4.37391870440113	4.11411047942503	4.47406964472903	4.28943217465487	4.14358074959193	4.41076623468339	4.57653105229949	4.18998515748792	4.35243632648922	4.48088715871641	4.47343720429871	4.45998148893637	4.41652120028497	4.8447209303349	4.20115827175692	4.75626771482452	4.21561232220467	4.15101737672087	3.98407826204508	4.42681745259566	4.1190327230738	4.26442653425251	4.02443703192009	4.10155862089676	4.3129136319296	4.52542507854534	4.36866381064172	4.29300186337999	4.09480026714252	4.57213084019666	4.72314136008975	4.36866381064172	4.22831912108872	4.43902889468203	4.35633127098431	4.11717003906138	4.69298251844948	4.32134886349949	3.96864433039678	4.44644080555626	4.51035628842801	4.15328392308775	4.276286700942	4.49323808369255	4.37372402517471
ACBD5	7.07931882417534	7.63525555606383	6.71592404794162	7.23978610984356	7.19600078483829	7.80992717740769	7.09157430645963	7.35362244396078	7.28958457439373	7.33156633327848	6.82936459949351	6.69498639874933	7.28294770156548	6.93993197001727	7.28765826557889	7.47458035930116	7.2279264101246	6.97330044820001	7.19374632718762	7.10885472435195	7.02278704610852	7.27746060213906	6.99434596531393	7.26634721646553	7.40719341104066	7.80569087158164	6.72258570487566	7.03324021078403	7.11393714689809	7.54912130439012	7.50983797849353	7.08233792947158	7.53442179068886	7.78890430471799	7.2692225484116	7.00321479148923	7.19956611432847	7.65030153132536	7.36162685017171	7.15117665079078	7.25956820288827	7.18364968950608	6.91982832542946	6.80652313825331	7.30497747592523	6.70647336012221	7.1463715535143	7.38126851312	6.88890516973691
ACBD6	7.65683032639335	7.66206528986556	7.64228981588474	8.09265804236182	8.19658211322582	7.66206528986556	7.64228981588474	7.57056021666151	8.14897226410752	7.71088065187773	8.46096279793226	8.14029478612473	7.56116765753958	7.83577305331307	7.78327312498879	7.83577305331307	8.04652265258353	7.73278396685888	7.87095757661974	8.40614360201951	7.59000029860362	7.36812106257675	8.05065482663238	7.26023012029607	8.05374736617187	7.35714946465473	8.04238019381052	7.19474305662732	8.29918859564439	7.43373947324379	7.3106076882549	8.36032938752792	8.05374736617187	7.07710971886382	7.21563859405628	8.04238019381052	8.00258790068344	7.21172011908035	7.13052140873061	8.33289736649806	7.38102250382571	8.08068238796739	7.90491092458058	8.51446925132859	7.21859812114245	8.3275292355276	7.99728447847405	7.79121134025048	8.15177305059827
ACCN1	3.38711167271299	3.08156084844107	3.09479485932716	3.06950130737967	3.41619159273989	3.07256837165079	3.13942589185212	3.0350855681191	3.14122886811915	3.00071345876165	3.19746545487568	3.4059397446918	3.37818994711697	3.67351958219165	3.38733100141519	3.09918261255777	3.35886779596492	3.1715174543813	2.92484931153118	2.88753395249257	2.94302883089596	3.09223012853528	3.31453457972601	3.28164452383847	3.07416618144453	3.31975485524427	3.08474872397517	3.02982864137605	3.06473441965037	3.0602723601496	3.2934400263873	3.33752977737785	3.0670415494172	3.25419283497974	3.45754135940811	3.12016214504211	3.03750731864505	3.19659997131527	3.10414123548267	3.12160247706066	3.90393570342822	3.00992291878204	3.24200198356499	3.16587412565149	3.30275763815679	3.32936294634483	3.30741644404154	3.29714108572363	3.53817396707551
ACCN2	3.91963493414574	3.86428737381128	3.59004406748322	3.65288473449354	3.94296774266298	3.94789763511462	4.2714274965606	4.38862479765568	4.64776369415842	3.62322704026053	4.22752025536955	4.0229400264588	4.24110322919154	4.30208161455369	3.89096954054002	3.86964057456375	4.08687882117161	4.48723639046433	3.97175820463031	4.32304637046593	4.38129936504704	4.24275523106689	4.18865819302474	3.68125508433034	4.15146717026478	3.88438032029211	3.97342987539925	3.49818165664094	4.01328804864752	3.41846803729213	3.62676303631696	4.20388658599685	4.20687553991831	3.95292717870077	3.73359723087648	4.41994850178109	4.49675043639436	3.78955557532396	3.79017100166362	4.66888800165215	3.7319973042032	3.99449800072885	3.7338790361428	4.39167070687999	3.63194461702023	4.25582875087467	4.40030576566951	3.69931698380281	4.44047846995696
ACCN3	2.5893891209049	2.58081101678052	2.66839146817686	2.48151036147046	2.43248559211593	2.5831930603731	2.75762252354268	2.42567026892985	2.52745484283477	2.64258962068986	2.42685156109109	2.69629606149738	2.55250006811383	2.539509288329	2.56438739281781	2.63773739445778	2.65666096229661	2.68495245169319	2.76626816278092	2.47814047375467	2.61388261864353	2.74685353453786	2.58709933426446	2.44896012235041	2.58005516286689	2.64720642758583	2.65203770194783	2.62388991265413	2.49987726121781	2.69657621637781	2.54371201100505	2.45984656905575	2.58196325058038	2.64625657835278	2.7190873635594	2.72453291725857	2.45409993458889	2.73547622441849	2.49460508529818	2.53667063602328	2.48911572108482	2.63079333112315	2.43234754822741	2.45512901560291	2.53966839375976	2.67437453921129	2.55704718581167	2.61729223564579	2.54645809131963
ACCN4	3.7572532495238	3.94353419331373	3.70798390288096	3.74970307258391	3.52778794480183	3.85197031794824	3.31331581924027	3.68925935125455	3.61167472579662	3.48556110537561	3.74371821062409	3.67855175067469	3.41034842568027	3.74635386260404	3.49065331473869	3.45627984389264	3.38075692158864	3.70213865009504	3.7048434015651	3.86010149468253	3.5333046224613	3.78274814098742	3.67751687695766	4.35937312036009	3.79252159427931	3.47278233462589	3.64694465541853	3.65261861083541	3.67291548742767	3.49726849528015	3.96521107014331	3.5341305561254	3.73582206801473	3.67834290734382	3.60000920859749	3.39717599171406	3.63512641671072	3.38557881620431	3.61049924866675	3.58687368795227	3.96967963980944	3.50741283981335	3.49978843379302	3.66902732237207	3.4883641060513	3.62839899963395	3.45927837531723	3.41407231590159	3.67082039053412
ACCN5	3.09353585948798	3.15102807096278	2.80992302900735	3.04682124027601	2.94800853272355	2.92434492045094	3.09861782025248	2.90767353218199	2.69094441928497	2.78378662198958	3.14067983513352	2.90595823724889	2.71518121706938	2.582088180469	2.90400642338714	2.97965732233996	2.79899308446164	2.88468218767508	2.91060125297462	2.96049822371773	2.83766499469851	2.80346350529347	3.08188805405401	3.05575415373077	3.13281338242097	3.00686327422558	2.82822207180682	2.77942358154559	3.04010360435426	2.85998605952699	3.14613440300347	2.9518501931873	2.93062517850971	2.87984880422993	2.87389346898438	3.08634253545898	2.91566849121026	2.76705756406642	2.92451617544003	2.72267301707252	3.0614587181713	2.80490415792943	3.16443124429612	3.12375735101861	2.79146812216569	2.91412709923203	2.74408940946973	2.804995604426	2.6261045739496
ACCS	3.7984171894719	3.66035549264517	3.61593843884599	3.76969579165988	3.71223177965396	3.8797384645801	3.96008713607669	3.92021932121403	5.07124265460196	4.84710832977678	3.76535536658717	4.40403546038455	3.66296175766182	3.8807322845736	3.9460541744382	3.85124151375538	4.17593367214713	3.84502511386348	4.09316968307084	4.30290478450712	4.44956023264839	3.61173647858136	3.80202041793585	4.24501917245256	3.6911201029192	3.63670374763542	3.6552120819415	3.96316445663312	3.77871917069188	3.93372214350506	3.84671716117363	3.73264620747916	3.86761587075909	3.92491938773061	3.9064101178569	3.93244135142777	3.90073777135244	3.2912500803024	5.31134640544914	4.85855880688225	4.70288783878553	4.67275788345381	4.16917551187575	3.77523885913051	4.28673987507832	4.30246676683818	3.69321296769414	3.97691168730054	3.86836526042594
ACD	6.38970683392355	7.20234558452331	6.80381326069137	6.96509657397062	7.11463735139313	6.43979026267898	7.23372736904071	6.98160389487569	7.1279666867815	7.03942393088452	7.34746372026575	6.80697370039431	6.98160389487569	7.04594000746845	6.76593404201715	6.92323445557361	7.14826061361796	6.68870504615322	6.99934271258382	7.15374258380361	6.78840035991938	6.36174100002192	6.54842227620038	6.5348155826395	7.25477887684556	7.00454039257261	6.90661063327365	6.86165089301369	7.04793088687867	6.78008385063551	6.87155007895946	7.17789707417921	6.59129156336763	6.53703071297945	6.76139538747122	7.28180477938501	7.06213003171963	6.72295261129223	6.61256731376775	7.18981640649934	6.77766717436958	7.11369485381425	7.28641033814936	7.37920395731604	6.54609746737979	6.90943602592901	7.06213003171963	6.94377476460132	7.11920127599658
ACE	2.73967259265894	2.7338265269371	2.79899394376387	2.6177430377086	2.5594486981494	2.90979061039968	2.75391873965714	2.66253342282391	3.00358961226245	2.73719134108034	2.83380319035479	2.67499477344152	2.61913698759	2.73134215690239	2.66591694770381	2.64957415871398	2.97659625616984	2.62797365272182	2.782283176953	2.7503096464519	2.70438102485626	2.65733911442916	2.74255053134102	2.87740273070763	2.73729081930377	2.72134598569309	2.79672035768904	2.85518032899489	2.63124252630714	2.55821821826735	2.75434535273581	2.57793053958213	2.89852868839893	2.75957760633038	2.65837714873082	2.75527231188693	2.67215749958414	2.566144239773	2.70282952689912	2.98476334789574	2.72886581161566	2.74029325798426	2.57156207456636	2.82861097175325	2.80996952970295	2.68343061056803	2.63261166106967	2.65436632241403	2.73481103787703
ACE2	3.91749380393614	3.86578674127679	3.82177914771551	4.20243615306988	4.15359845777627	4.28110464168068	5.11762795923152	4.24848949929006	3.65849797488931	3.8752680520847	4.01542424940032	3.81247141592108	4.38519891333794	3.5731998306921	4.34116475156032	3.90821618278691	3.66879935797521	4.21644645915817	4.12522006028618	3.32998375094243	3.86032431599534	3.69920048233671	3.07860161279323	7.45687695223743	3.05243505266603	5.09556958207331	3.03019361042959	5.51218541480502	3.22148018791124	6.13358566107568	6.15746658525057	3.19672909776465	3.26142303720668	6.54664318434161	6.30254244100684	3.67078570188513	3.24502018552082	6.25855845169107	6.12808085726707	2.94749482143586	4.68820963784663	3.05727853033615	4.67156938703413	3.12744514438169	6.49389595433246	3.02555451020307	3.31336703708811	4.58424845489436	2.90381784452446
ACER1	3.14992375002602	2.98473915073257	2.80757614328669	2.90604786312073	2.75532388334382	2.77752913475988	3.36132339442832	2.80052021743039	2.9109184717245	2.86357434603518	2.8254460784563	3.21898529368412	2.99248930111	2.99876491418976	3.14482688382793	2.99996683867866	3.06113364783807	3.07193220541324	2.67700012636082	2.91305081158909	2.79577543012299	3.13892100876817	3.13183587741239	3.16397989587457	2.9902584132304	3.21454106657223	2.83840899773543	2.54259948275986	2.92290725586705	2.94169651912281	2.84921521424125	2.79384471950063	2.81279426231424	2.93185385457883	2.92438070303048	3.31072661012419	2.83235211760181	2.85986115118922	3.03969012856424	2.92704453053586	2.7290908408204	2.88623604287602	2.93154266853668	2.85371428954942	3.16087084737516	3.19049819558683	2.99696953389842	2.89368482443312	3.00239466887419
ACER3	7.07107773927956	7.20310769400458	6.80163407173869	6.77935085300564	7.23835841522368	7.05908128718838	6.99313051589022	6.72418882303435	6.97066369965082	7.3652370271983	6.0911202122244	6.76974647478331	6.95668906402301	6.63818665702541	7.00336103589721	7.38239755712703	7.49724469552082	6.4905700168914	6.88234268652411	6.82963746711467	7.19099238110004	7.12292970785024	7.12053703522921	6.59830666216311	7.24037421585516	6.97644382463027	6.87579341929771	6.92255222446242	6.85579933572419	6.85249653946596	7.15912844587757	7.27122923652457	7.11003636888451	6.80996761471763	6.71753836157896	7.04964103285237	6.80552364670827	6.73992041777551	6.69086040676554	7.02899808467985	7.14019914156605	7.3844825163285	6.21307537249595	6.23461522507783	6.59477751778896	6.84679916876465	7.01663287573021	6.88337042247836	6.72830027137412
ACHE	3.08430864686945	2.81732331852141	3.11644812866048	3.1971837203115	3.12892449940774	2.95373511455371	3.10716520640443	2.93718487519319	2.98063947373468	3.05363613696417	2.73408866087116	3.09659187026826	2.83769029168162	2.95049071308102	2.88547233879078	2.89661919220701	3.19807598996414	2.90193844648419	3.04099861260103	3.27130253408687	3.16476814445796	2.8619759046045	3.03698026448466	3.21922900682946	2.82579271634038	2.81675217889282	3.06224481637123	2.9945404530128	3.12572235066357	2.99759074202957	2.98829987691194	3.07211143513002	2.93386380720668	3.12231047723448	3.17123841105871	3.05487962003409	2.92053988518239	3.16829474308661	3.07884061375727	2.95503689239691	2.99868013096413	3.01288668981029	3.02312138295803	2.76035613624487	2.93267057864602	3.04681628763932	2.84192587110655	2.90929924565678	2.93125298232181
ACIN1	6.3701096591071	6.07753316869807	6.36855733566175	6.46317274045272	6.26102049377541	6.11227805101973	6.10971329391732	6.58133115628219	6.05662675040948	6.06168779626276	6.21632076211403	6.36027042026259	6.01831028948831	6.28786457730327	5.9377982426806	6.20587428756169	5.96401376429277	5.60744069141073	6.69124643156022	5.85581356509898	6.39065689915815	6.19440976719233	6.28777576652973	6.31390061153665	6.04242220445316	6.23946498843834	6.28648802735318	5.95557643892775	6.36749317614897	6.42730202595896	6.3967270982534	6.19576315782063	6.07099917398785	6.27350503723724	6.97670220850206	6.06921054352057	6.467354639244	6.34537919946261	6.01728045205417	6.02469663355277	6.54240329347425	6.02916727522229	6.09252161301183	6.15821967348263	6.41276589904228	6.2797942133317	5.99234896185744	6.0257479445641	6.21866491689148
ACLY	10.3578373886489	10.431245531012	9.9225135210017	9.89021926614003	10.1226939829733	10.4843637185036	10.3472214308307	10.0649295890081	10.3324380465965	10.8123808557506	9.25216144288075	10.1389845044314	10.217850019481	9.63858854720324	10.5503321707488	10.613273149096	10.10922694391	9.18779972371101	10.1742294363898	10.0649295890081	10.4944228995129	10.1545202573276	10.5376371207671	9.52782478771592	10.5977416303279	10.0526838285263	10.1974454672391	9.79643660245588	10.1711522285939	9.60205391710857	9.42206022602192	10.3552270843768	10.6412571066751	9.77741458498858	9.77595405492743	10.528590153863	10.3100615788149	9.60608239179622	9.63343405254265	10.5168236430096	10.0983004345121	10.896331286766	9.54391003049697	9.66016822336449	9.80940573964445	10.367782096586	10.4272977721917	10.1651206091958	9.96935319344875
ACMSD	2.53910642312401	2.69303614118302	2.58341244092057	2.54182983441714	2.37100961719814	2.39151078760714	2.42007404618662	2.40626162973069	2.5258824123531	2.56234728482533	2.65084070899578	2.61751787636729	2.53287583486244	2.40600231260073	2.60391477418666	2.71676191428879	2.53263163487459	2.39075027907353	2.51190952161943	2.64854988053828	2.59362465184127	2.60546602553808	2.55555424926612	2.53646898398851	2.67878314720827	2.42946112011727	2.59097493187387	2.4758477164878	2.55766708475365	2.77305820144246	2.37569726849909	2.42180023158455	2.43767346615179	2.45843263278397	2.62068575097217	2.46077795457075	2.44974694464418	2.53083165620442	2.3812053339008	2.54483291109014	2.55065436802323	2.57399599246742	2.35732527118756	2.64524839345999	2.51490262492535	2.61834321902098	2.55043769079234	2.37237736414588	2.44952933746809
ACN9	7.31186934114032	6.90125243655435	6.41443254097822	6.66203407860917	6.73599320875293	6.92662186755442	6.94598680397197	7.24111549719846	7.76267831972812	6.49385526362636	6.8708303060232	7.01357869808022	7.19118558073951	6.00627296897868	7.27056496701937	6.56891224843316	6.54806424519009	6.75402274300725	7.29843667202482	7.39195013456601	6.47154505921658	6.13765439214145	7.59491584587159	5.558862216576	7.36538471118708	6.56442004696249	7.08799886032454	5.59635043123841	7.2288683470095	6.17142413376631	6.06112078637052	7.27173062070795	7.38081638680836	5.97033106486799	5.84234136144332	7.39127178253361	7.5556973368462	5.97766349027956	5.58662953514415	7.84432067289438	5.50633292206186	7.13345343284287	6.93717771176883	7.3480844613212	6.276617410991	7.42835683052815	7.52705813668674	6.90923529854537	6.85572996356803
ACO1	7.46278457442518	7.58421126632391	7.64668963710703	7.26040564083793	7.84984875677791	7.87097726512846	6.52714599596956	7.38013162731239	7.67697823174572	8.2057873568519	6.76267866152618	7.32211217870747	7.57567265588826	6.6854268741744	7.87176580438215	7.67697823174572	8.13896533763742	5.97517520092015	7.60081569776981	7.26040564083793	8.13896533763742	6.38546286667456	8.29676645710269	5.29895692259109	8.36225768010859	5.55313461747727	8.39750056517631	6.07887514862895	8.1879408246472	5.63802312199641	5.54829670937062	8.50886912028323	8.52045235225512	5.01415943151248	5.19967284432928	7.79744332092963	8.25175019208745	5.86103144148986	5.42940232052445	8.41384114804307	6.21939914883443	8.70709177587639	6.15192890365946	7.92230252376705	5.54499296860807	8.22032124345681	8.35769635176235	6.19295042605123	7.88228349112172
ACO2	6.02069324945532	6.13407712267012	6.03046576035905	5.90313663854788	6.06693671096605	6.18270899099592	6.10024994312886	6.01527266040332	5.87527403829009	5.95616763892301	5.83855416118664	6.01209026390129	6.07154399706844	5.74306295286321	6.10338298351521	6.02579731559158	5.8296443093482	5.86495539123683	5.97276524225741	5.61179714434741	5.72435054726802	5.78258969080594	6.05977659731583	5.91298300320166	6.15915708302741	5.80696060105683	6.06816198154847	5.97888401717941	5.95640419099556	5.88582571809966	5.84028961170766	6.09990738930059	6.20232248698019	5.82674717385476	5.99272737719834	6.12855047759735	6.05478411050511	5.93456476479628	5.70218890666455	5.93222697571897	5.95289656699783	6.00207101045342	5.87870326658255	5.89964933010144	6.03150495981776	6.05167520837737	6.10379304676939	5.89410954110127	5.8154691753012
ACOT11	3.62448000536592	3.76093071752042	3.71932731186805	3.62036420412412	3.47900395095	3.54603767581639	3.90755192288994	3.79694116913982	3.77387265992109	3.89811694143816	3.91161766847007	3.93351038041173	4.10327773235276	4.11341962233255	3.91041939722246	3.7972864510509	3.47444173492968	3.93320289563293	3.66253150212831	3.63705827806144	3.49781466429486	4.60797058112623	3.57929789828586	3.95383361568313	3.70148402150218	4.11720217964914	3.66448769493265	3.79945523026594	3.57567752652098	3.75682046418845	3.88788380731697	3.44629432445796	3.50809788639806	3.79487993086722	3.89588583510353	3.83210692087116	3.73375886690797	3.85149119245234	3.77988680763013	3.71257105407003	3.91758148719008	3.82373184481413	3.89189905969386	3.83601775770161	3.99892024863758	3.85553682026092	4.00976712544861	4.30293085826997	4.01949865437717
ACOT12	2.67922086801843	2.50329828226551	2.73667177975406	2.70895597858613	2.54113304554627	2.50069715447208	2.60741161391467	2.60362735793045	2.95801615758948	2.75415751780938	2.71074139114422	2.63771684803394	2.46141710362382	2.58760737341628	2.51316872898406	2.63417720916331	3.00361629601374	2.75088003831545	2.43003009661182	2.66600374732363	2.61641664231903	2.81391621171618	2.68250039111214	2.710327501574	2.5096589504132	2.78340135365312	2.73933209357155	2.74798389804753	2.7120630403196	2.48713817775141	2.74062176186593	2.5464293591514	2.50714865182979	2.50686003461298	2.64326762684979	2.6119253312822	2.6080802979287	2.82216235821224	2.65599075591903	2.95867350745707	2.44258948707714	2.75629818338624	2.68870230525939	2.71379186703689	2.6601407071295	2.64200384780742	2.46883639430544	2.6158365260575	2.59214402502714
ACOT13	8.96102228655155	8.04882400453283	8.67346170299601	8.60589194532721	9.0320080508335	8.40706397671724	8.37145886606163	8.30418565381104	9.16005177497612	8.54657466982169	8.78191540743916	8.90916452093075	8.44819204099055	8.49402059589845	8.79439980570879	8.78563451296042	8.38624026254308	8.57205136182862	8.7988152195325	9.05921486417543	8.36620460553004	8.470829433496	9.15501544016327	8.24775707101428	8.65700300461385	8.06295122667169	9.00078440537763	7.94903337874337	8.96388476281993	8.19752882051214	8.34486998474874	9.19449362708813	8.85499574907131	7.77231026199618	7.91236602939996	8.83481404286272	8.79887047971211	7.97215417708801	7.7768386343474	9.26262728967578	7.42329374350333	8.93191170955223	8.80647068317898	9.05909179593519	8.61356776108103	9.12683441666403	8.87721966241867	8.42993773296986	8.90264814586129
ACOT4	3.05308123352127	3.00368241348111	2.92582302418607	3.12686755620568	3.20321178038219	3.02927578397164	3.16054180732838	3.06259375595793	2.53633293004717	2.55633545870499	3.14513045083851	2.77485071892596	2.80437621043469	2.67138490862257	2.76440899962073	2.88345321304204	3.57488922275293	2.92528534285201	3.05960649242967	3.23165929911926	2.78008006141515	2.80698892410161	2.97485244758455	3.46814570389711	2.94017782015203	2.77138525013143	2.88468851629499	2.77050158658833	3.02749551150244	2.9229491310518	3.00872407785549	3.08156307038504	2.95800142381602	3.5948075061744	3.06376788328727	3.05108951143597	2.98165317354542	2.91489165953326	3.04637786142399	2.60995257076185	3.13665454231499	2.62401418772367	2.97799660313729	3.04050754884097	3.15880479735186	2.77788072717129	2.79861748720456	3.26190926623268	2.70509673444733
ACOT6	2.82871042464421	2.620640464182	2.58495314179899	2.76413470372834	2.39698779594095	2.75658882191237	2.7765518759343	2.52649765711918	2.38803333613298	2.53579848856452	2.56140087443323	2.45213116458684	2.48568604245453	2.61308655055994	2.64212152955382	2.8416988590579	2.38943789822193	2.63475134349594	2.55677656208033	2.56211771312623	2.63607759547557	2.37021276638396	2.81589301057096	2.4755083548245	2.61782945527886	2.75895637409063	2.58362992290645	2.58494133067995	2.7542244412451	2.7003128107772	2.58890414573971	2.40576071304515	2.74697167005588	2.56593354242793	2.50888063287466	2.7662224880915	2.52846025591164	2.52747193479164	2.50357686524418	2.3974557658516	2.74065098956614	2.53708066529489	2.5093886127753	2.56138364365562	2.67248351790923	2.45825133407243	2.4899204975214	2.38805480198689	2.61074632840917
ACOT7	9.08170593471241	9.13839000820175	8.89707584098015	8.66206026871156	8.86284534526221	8.9667891142742	8.74298064436428	8.83740707125417	9.03566133538577	9.06454475162371	8.9546709631925	8.6750402521987	8.82542672586167	9.14125330418838	8.48077141609433	8.69998526933509	8.97871805595723	9.18918781010971	8.29180919271995	8.6520113903597	8.5615835158484	10.043273567173	8.96207077634266	9.31021038075399	9.01062672195527	9.32550623494269	8.80558126799289	8.64698124304518	8.60346203451126	8.60163935824898	9.15215884634818	8.77628249714929	8.86579334081365	9.50658874656385	8.93439685012999	8.67347755537646	8.75399315415384	8.45818611057346	9.38843357034347	8.92459433967622	9.11325633427283	8.94771907595855	9.14606638217519	8.85586050525677	9.05744812482857	8.61530849262541	8.74392436794982	8.95348525857842	9.01317696857739
ACOT8	4.77460497253039	4.86234241466008	4.83052773707758	4.83958643345769	4.68263807761982	5.11032293985485	4.97322333171673	4.94257216587634	4.87155981857631	4.854756400547	4.77711131491906	4.79070245119446	4.97196397711189	4.91768290805201	4.66498031837332	4.87247187162481	5.22827870909004	5.02267721831422	4.75244981271475	4.81160134811051	4.5631158443917	5.01519941388487	4.76623457583584	4.91249495492251	4.84580010825982	4.86882831798142	4.81742713100576	4.69417409846011	4.8252195289501	4.80683337690619	4.86477422266536	4.68140772860169	5.07141738796473	4.87582886339034	5.12430175741391	4.94622882125766	4.91846656619858	4.79807558269711	4.80518328898807	4.85473998113572	4.90359017012303	4.83882232268425	4.96594263024718	4.76848495435865	5.03681011302464	4.78157660016875	4.94508513963166	5.05705972642436	4.89545447802561
ACOT9	9.12565146526235	9.63221787187261	9.43379917169366	9.35008633805936	9.11448056158462	9.16400910068608	9.17104733544262	9.32860062606612	8.89626155615682	9.49741707629861	9.18297612655573	9.04544534901555	9.28220978062709	9.20517409401834	8.95254263422766	9.64006954602315	9.33498414131043	8.81609115188341	8.97076367665306	8.81320641803253	9.05672140461494	8.54046713322209	9.08728904411114	9.12738086779557	9.56639545521093	9.44447300276032	9.37831877258132	9.44000276107781	9.30052873817661	9.41463351892785	9.34097191789246	9.0767645942892	9.12469223033765	9.105916642408	9.07196400155539	9.13105005591729	9.28003647050642	9.41463351892785	9.20004759658978	8.86970322870036	9.44759224231111	9.43589915177592	9.04471767799838	9.14307158796012	9.1440044000327	9.01196232101375	9.23642917696403	9.15069353143546	9.1643687282784
ACOX1	5.78995627044897	5.61961276575392	5.77690613670937	5.57590137949455	5.72487465069665	5.73273320234178	5.91579875236214	5.73841080015503	5.92723179947678	5.72487465069665	5.59807904413588	6.11752752841662	5.77011303828757	5.68269916308177	6.04229963543212	5.39721998042029	5.6388576536208	6.03303308401586	5.72261584537663	5.81660149834511	5.84464805302767	6.55836714079958	5.76037420659357	5.97772084042878	5.61573699083472	5.81455407293744	5.74978348427473	5.93437881949834	5.57819955441013	5.59431403953642	5.60373467144528	5.70525826792172	5.71219362779977	5.84575429970156	5.990695738967	5.86747585807249	5.71677102148363	5.78119058302334	5.99169640028562	5.8775171059348	5.85095979791749	5.70525826792172	5.68440819288815	5.59754536121263	5.84503352400901	6.03783914962139	5.74432805474723	5.88623568359767	5.669318706961
ACOX2	2.93612067939323	2.81108254973363	2.85086638418406	2.87266580169042	3.21417190119131	2.92817908230656	2.8654621950403	2.92751796587382	3.07633066244427	2.78842521834479	2.68194037325743	2.8511041811025	2.93321484204931	2.74637513826212	3.1353883471293	2.65599590946578	2.7962930163878	3.08859052857148	2.76666987526728	2.77967388175135	2.68343685386489	2.84296783653953	2.93865687879996	2.69265823142336	2.82135758049639	2.78560913250937	2.85859451874958	2.85167038099353	2.87886855358039	2.85984568595036	2.92623823743382	3.19739123115806	2.9311546220566	2.8213993493559	2.90784000411191	2.87214376719928	2.93049296535027	2.87982449088782	3.17643465519117	3.06950827343001	2.85278674869316	2.80041619320568	3.00703250181788	2.70155974496031	2.77258104551129	2.85882424747689	2.93590677911813	2.88789632298813	2.76113258083649
ACOX3	5.41422678797533	5.21775928736253	4.99383695775917	5.02113853691795	4.91207330742955	5.17824637240145	5.05190404878241	5.15776076195144	5.50924776502258	5.19433638847004	5.22646776986696	5.16217460036046	5.7139530522279	5.65738440400431	5.32322557834108	5.18045633227723	5.10338504584454	5.61404024324869	4.80291077646065	5.5998901754475	5.29593737813586	5.82339775749024	5.46967593808121	5.48914203519908	5.31639751014441	5.31856153868621	5.14394300001168	4.97354814999344	5.16380717493643	4.75845959910532	4.93454576106322	5.08244044065593	5.28564576865933	5.16309322100437	5.02814392085767	5.18818228259622	5.2696127462704	4.94960714110218	5.37024330611493	5.54201341797642	4.65423617924046	5.29812287560397	5.17946705710731	5.32343729910969	5.2419939048339	5.27337370411173	5.70031538464088	5.83493033637438	5.65704404994871
ACOXL	3.13682050149684	2.97412572204091	3.21188063755974	3.18670744115463	3.2646578714848	2.9666892597389	2.90317072504686	3.13196112229051	3.14388617704424	3.33058767159344	3.00435750916958	2.7999883712169	2.93739480310169	2.92002770424153	2.99109324635496	3.07918849441209	3.2821136367428	2.90134442755368	3.20383848012443	3.13627583648153	3.02625926094788	3.34068527734233	3.08134357604009	3.1956500602608	2.94872594923544	3.31748028241852	3.14205540571184	3.17729426089178	3.12182029997053	3.31136788496011	3.10421436245106	3.18463099854125	2.94254842729878	3.1948015813442	3.34901169408678	2.89035767043092	3.07727794789804	3.09106945169156	3.18695687276439	3.08695916676443	3.41470368564512	3.23771954285925	3.21884367801394	2.97296341933993	3.14082548342265	2.80645966580353	2.91839841006509	2.94601770129002	2.90430175157348
ACP1	7.5841864643924	7.47801662250053	7.50463228227459	7.43759747837914	7.39246338017317	7.56313526449316	7.51287787170684	7.57462525702845	7.36090299272366	7.21051026903759	7.33492807302013	7.22685307981199	7.37238510730726	7.39159811847956	7.25363155058757	7.52128889812451	7.52128889812451	7.35306311780329	7.49623569876834	7.59550314199058	7.63639758919707	7.21288153249534	7.61397264457585	7.25098595502921	7.54140385256282	7.47881788986108	7.56012062822234	7.26141893116674	7.51324497274305	7.43592768067268	7.27032854456912	7.48171914105218	7.59997326126616	7.27611274829984	7.22683630974725	7.56622780315157	7.60791762080332	7.26141893116674	7.10028832575297	7.46075163126143	7.2929694660371	7.3560083203628	7.39102004515935	7.4425215997311	7.30606032130114	7.36686948494481	7.46827237701698	7.32389235716192	7.4812076937435
ACP2	7.20261093975894	6.47968275785769	5.93357347218725	7.08341741513406	7.12451552989076	6.96685876931112	7.5174966677725	6.82780011138161	7.26185484084609	6.56374138619336	6.78974968218848	7.32748975354644	6.4566909198734	6.63525368625234	7.3217962899925	6.86199631506765	7.51884952953585	5.56956510193847	7.23113956546355	6.45430399760815	7.45857020554825	6.11703951095925	6.7530532159848	8.13175730362531	6.26200157434196	6.96409563345979	5.89536194640481	7.1112922757635	6.67215858609472	7.84634654327492	7.70971891587568	6.69991670804846	6.59245519028434	7.64993317245313	7.90008595408645	6.96759101296891	6.49887227813239	7.59582582695642	7.58779865785966	6.79270546414728	6.75421894964078	6.31849867383344	7.04660954025639	6.47335910419583	7.83980750604837	6.83714086321698	6.24637527897523	7.08205877215139	6.36844398588651
ACP5	6.13089206349344	5.89259469536832	5.12696415794201	5.42687563506748	6.8581449913697	7.13725002375223	7.01520807506133	5.90952393955323	6.44743082534314	5.86704420045914	5.48897144130273	6.90089485066161	6.24494646549829	5.91086837810434	6.89033037782984	6.01179986844563	6.85915768534327	5.62981601532234	6.35649583646711	5.71538249365087	6.61318089243076	5.89771978961589	6.17485105956889	5.97713883897068	5.95472357831178	6.66906566429153	5.23519020032573	5.71848895360614	5.51943502456397	5.65773157498149	6.67277196781495	6.85582882284245	7.1190238167265	7.01819357317587	6.12723464292474	7.00485524531395	5.96997293927564	6.32668045710648	6.16519626224407	6.47330527839575	5.59743060495766	5.93050925173368	5.58178651223094	5.57673280701698	6.70451561299476	6.89582862443734	6.2809447095825	6.18929103064399	5.97111348634045
ACP6	5.71793861249949	7.09298885428624	7.06414011409707	7.18968314818876	6.92410081060579	6.54416981834277	7.0968289619288	7.26113736225807	6.67520732884742	6.91208061631951	7.31342390636832	7.05885517280156	6.91385550202021	6.28883963689823	6.89902233302002	6.72071205660748	6.27670029519223	6.71506419501051	7.33483620415412	7.01877233739416	6.42070433178808	5.84134931863132	6.29321849287561	5.7765752835912	7.22311941129835	6.75258153174453	7.20329372770227	6.58108636170968	7.28844083815909	7.07558946344663	6.35110551618545	7.10857456070641	6.85037049964283	6.26483490780263	6.18767802712126	7.22581835765425	7.33681047636179	6.61317484748592	5.51601943976443	6.93871133291444	5.927847490958	7.10056884069192	7.22862755806452	7.37111497751195	6.97742326266807	7.19950499747006	7.1016121538511	6.96726531061691	6.67882339174766
ACPL2	4.32387577987356	4.58085746117925	4.54398479580957	4.71233173559548	4.53257624280667	4.59964743124914	4.68938583230029	4.5568856208549	4.36743258043326	4.51698288822051	4.68803235044039	4.31268484987685	4.82790509638109	3.8927446188313	4.71319667601292	4.5502370159516	4.2171861010905	4.18745391303096	4.82265660683902	4.19792313407859	4.10949269170748	3.77538475081633	4.40155850285821	4.27321473617806	4.61790551993395	4.43294558637871	4.58711739083687	4.58138614569764	4.72846408370326	4.47437545102089	4.21980391133463	4.57734694680461	4.63386016838817	4.3261913190645	4.23565467863104	4.70849363301317	4.59795378656959	4.62888978253995	4.17192592797767	4.43808723575738	4.26980069596448	4.56455365466658	4.73523881975206	4.70733035121891	3.97648335614606	4.39219796825948	4.82541983099661	4.84041240890819	4.03952424507876
ACPP	3.47040607234777	3.27440181116918	3.33517119252882	3.03015594983587	3.62475185677868	3.54677198896925	3.81968327105391	3.57326550324956	3.91980067003601	3.36094105004098	3.83657733319887	4.19844597243752	3.85343488484713	4.3546275795364	3.72866166658585	3.53535450133099	3.26284109004383	5.50527554289381	3.45283141709745	4.22667233106175	3.75860121005577	6.26149592944525	3.54295576194573	3.63228784172328	3.34103771294752	3.50074956568649	3.40428655109303	3.51214629303337	3.08891099566996	3.3442655926926	3.38888423488658	3.69790463000842	3.62003505397052	3.77223582303538	3.89769365194073	3.89138008553494	3.64632336318001	3.35018933724125	3.49558708615413	3.9911290178671	3.4674802531446	3.43090567686614	3.81233717472606	3.907677154143	3.78016768216323	4.27805144691871	3.92509435602791	4.3645328939097	4.43828273970057
ACPT	3.41831119549189	3.57727051098971	3.71176767410915	3.25177338195398	3.3485277450042	3.48274873563343	3.56575365399263	3.4221381571419	3.45147278131179	3.45478685119428	3.15828319207583	3.2206726463131	3.37868740547887	3.46481376921058	3.38472142627331	3.43889648950984	3.66559000920248	3.66576174671739	2.895486501426	3.55961867938875	3.223615391839	3.21087200407659	3.38477409634578	3.55759526966807	3.5108670374031	3.467681274621	3.6153033902803	3.45414474447578	3.25124187637183	3.45688088131448	3.68709675644728	3.32841916373501	3.43585578086838	3.53270963080679	3.41502877598537	3.50187554489578	3.38783574232573	3.59467262090816	2.99125307512848	3.4111421968389	3.69073501862029	3.41371557910698	3.39585070740931	3.17664541148566	3.56953587499507	3.22645017014846	3.35284536969407	3.40580477694859	3.42178448570539
ACR	2.51610334619281	2.68012946554869	2.65671173277586	2.42597367426002	2.38269208518581	2.58560055717906	2.54546698767749	2.49664324390475	2.60479254156764	2.76991005849079	2.56457065087566	2.51036877747231	2.68705006168334	2.40223630289331	2.66491824338523	2.73551000626698	2.63391224833594	2.72700593736133	2.77914277721736	2.71603728666601	2.61399581989741	2.63304691095842	2.51720067343027	2.8340128884746	2.66449643885597	2.69506629547175	2.64352950048233	2.59339950845065	2.43612668511104	2.5561697767179	2.63870347663533	2.39749676400059	2.57909811397689	2.54184476231536	2.51402804459742	2.54300686281102	2.4997294845151	2.58360574118402	2.75172389101927	2.59637939866472	2.75355490789779	2.74501488645045	2.72525067484995	2.56029948506466	2.60050249343141	2.51205341855195	2.67068580499177	2.59527776518672	2.41488197637502
ACRBP	3.28839701604299	3.1699127869004	3.18847415207716	3.10249999988743	3.11563154464319	3.07397697960533	3.35933888700103	3.13878061917234	3.06492727890366	3.12620981662104	3.24156207106654	3.51538286622231	3.16897089963884	3.43455117901785	3.16760995236683	3.13339470027624	3.05854858688759	3.08831880958172	2.99739376269721	3.20034951456351	3.16330860068823	3.05593445063198	3.26870938648451	3.17620021893049	3.15582090118516	3.12952257639014	3.17363229516292	3.16250494347319	3.09126222929	3.12577275903118	3.35436376199031	3.10399214856127	3.06376293271809	3.25712606616146	3.22458440516333	3.33643980671814	3.12613333673702	3.12589867505544	3.07269533916666	3.05526837062663	3.17010760039279	3.11416845270409	3.26575989900704	3.22406643242715	3.25476991025288	3.48499400589036	3.15493662728749	3.08789683736876	3.40830733147628
ACRC	4.02244248355432	3.59813177309666	4.116410723466	3.86590881551184	3.61658994480486	4.27892535740593	3.88817423430024	3.86712374592827	3.58612399487093	3.26093426448324	3.21114504062498	3.84406199456995	3.57629790875478	3.92915895012015	3.58505158705463	3.53402052291838	3.38047384950925	4.65408072074434	4.27648453329614	4.39718821900007	4.00742977078754	4.72145205081773	4.03207554917969	3.44626392373123	3.63849721717827	3.87767503839262	4.1210455794411	4.20258457928399	3.88523395965062	4.08190525610898	3.63698161528968	3.65586269347742	4.27653125354514	4.12511995252827	4.34931163970309	3.90633308493477	3.88639738452606	3.81704523639319	3.52771320910464	3.62772098233938	3.94987132608973	3.31963385888405	3.49129772418055	3.27214245461664	3.8488776481	3.86524672114241	3.61861687250604	3.77123836445159	3.94380796412609
ACRV1	2.74027802651168	2.78292535381493	2.88001519885898	2.78905514661189	2.91898532028476	2.77868328267517	2.90431333581374	2.81686415560205	2.75854014276836	2.93768615600405	2.85655096378355	2.87430514783796	3.00169789316855	2.74880905484065	3.02647158862477	2.87582113010317	2.81796932676741	2.89967719859178	2.8220439477306	2.94896894890131	2.72762102583205	2.96490908937622	2.74590971148457	2.85509044757782	2.78171156522949	2.91835794141452	2.86344162582407	2.85692080437342	2.78691643777293	2.94045409843858	2.75953964995278	2.89657604084592	2.77825100307123	2.83840586153963	3.01147512208394	2.88416291085552	2.81019292707908	2.86701068128243	2.94617337887041	2.76091919838074	2.69055848740666	2.91239080990919	2.80296783446486	2.84382304424792	2.84018384225933	2.85870252624139	2.96647284943338	2.93907267943648	2.75287385900631
ACSBG1	2.64811778213323	2.7473378076817	2.62594629563465	2.79113254955784	2.51728178762582	2.5632135520649	2.80267482516282	2.8119251220025	2.85072399745568	2.65260758905987	2.61704121767619	2.82731972648643	2.89916350246082	2.66948310408534	2.90507047212424	2.80619076177968	2.74229780816314	2.68319084358154	2.58229376039992	2.65618531201058	2.83003832517595	3.30090903326177	2.66957291962453	2.91869688614547	2.76618897002673	2.60914444177969	2.64773053974469	2.60066965200604	2.8091546509117	2.82088875425325	2.76978436440025	2.54141027576708	2.58593380129805	2.59902659028967	2.83874699671944	2.82042341159931	2.82963738764629	2.80817704834036	2.85177754852484	2.86770260823734	2.7501949706618	2.67377153595685	2.58084088447441	2.63897328889509	2.64454399580991	2.84476389638475	2.9157487585087	2.78981899339401	2.68999437666806
ACSBG2	3.23926426729231	2.94963107957351	3.09175564354052	3.18471398770036	3.1786722821183	3.19197687731338	3.04060430771564	3.15135783857519	3.35045512153556	3.18285508653263	2.83175637402022	3.08440639639856	3.16024048542965	2.92093934415866	3.18322598104793	3.11927490942791	3.13184325133142	3.41256500635277	3.21487822969834	2.95334666761334	3.01704641668121	3.18212547612791	3.21677406080379	2.91264370217193	2.97040556603739	3.05649566154883	3.09199962912101	2.99515904464233	3.17092523006802	3.39329248068754	3.11841214536634	3.16580385300425	3.17691406554794	3.13178749230554	2.99642838174155	3.04837003055355	3.14262229148601	3.09881376791046	3.06531919375364	3.31033123086715	3.09372143103124	3.16931677855558	3.06154022264055	2.86958085559341	3.19421077418258	3.08562577700067	3.15013901538572	3.19745578061187	2.94610267868316
ACSF2	6.2041406061473	6.03458248797724	6.60069862897986	6.70912769773304	6.42643993234443	7.0625423043547	7.01345821813826	6.39454202217207	6.81409053839649	6.43140173379627	5.4451816189002	6.94801755415345	6.58943589944771	5.9686322956397	7.00114916136909	6.45754269122829	6.23001890530171	5.57164655604907	6.01381956642607	6.02551862446309	7.09315419367058	6.50679757708973	6.65950085617959	5.84981284838204	6.55167452176982	5.87347614494972	6.91273454288678	5.98717482477552	6.98174252733452	5.62809308568673	5.87592091747446	6.80135925747593	7.2104641765123	5.87715553212848	5.92129459117177	7.1780326702227	6.7810057789169	5.41233896650677	6.08286515982019	7.05034652195415	5.25292059479009	6.80462469095191	5.67233812412438	6.17441867525743	6.22654876179728	7.13731122019602	6.90582323708325	6.39841925944858	6.50879362835709
ACSF3	3.53862399300608	3.69742166839099	3.39917492576542	3.35726386464151	3.25701326667917	3.45921119790592	3.50905613504532	3.5061372163032	3.64007371434356	3.31761633094132	2.9887688821847	3.55824932192921	3.30678416887335	3.15588638625038	3.4321714512715	3.56407380884957	3.36114887873445	3.40909318105051	3.39058929949441	3.37027823706221	3.42220100741846	3.19897351068454	3.48485041808727	3.37117780516918	3.60238321953933	3.45298791339997	3.37939006733896	3.21681556901676	3.34719563266754	3.78447039302826	3.54616777933192	3.27112449215661	3.42475074984842	3.78349309499702	3.65904154125759	3.4624548524178	3.46022472673062	3.30647734695547	3.19897548811541	3.56044909001356	3.48374922418452	3.31676717646317	3.41970153078637	3.06653542445177	3.38952733849741	3.49952560668878	3.3085632356579	3.65164199902107	3.1943377142983
ACSL1	8.43382342301851	8.03411766091957	8.21542528646618	7.61897594114372	7.25607114570119	8.55926460772013	8.52759494361962	8.53257006042691	8.59556938426752	7.60196731312131	8.39139736655488	8.5063344589488	8.848851007055	8.91978937263978	8.83795524894698	7.6111402222794	6.42328032417006	9.12456210477012	8.02209496256397	8.52759494361962	7.62568712261814	10.3036035152278	8.72514486573142	8.1618621516961	8.40787215521088	7.98021822551475	8.55148519648465	7.83211964663728	8.08501795614636	7.10139782540107	6.4935899078905	7.80960409757293	8.82128057238953	7.94940027004454	8.22098246216598	8.79701890064564	8.80039831392479	7.96729987721609	7.53506052577993	8.84932396851724	7.13290202188198	8.07210053270081	8.52880039930041	8.69228668429136	8.32292809608728	8.78101154294567	9.04368185045902	8.89133819578753	9.09638183061037
ACSL3	9.02017480694249	9.92535452558634	9.58920134004534	9.81263496779514	9.71539805461159	9.86202428377257	9.51081601248823	9.69841965032879	9.42775260602161	9.89827347634682	9.32644065297821	9.4040725298982	9.79087960291108	9.47690098491915	9.43608791482585	10.3212545361402	9.51371282824643	9.06367300241165	9.86202428377257	9.49134328271364	9.08285605061043	9.30389841265983	9.44082498750513	8.61119054659076	10.0435573953749	9.50855727674654	9.81311858001695	9.19043679338931	9.96571547015294	9.35980886376809	9.31462674233409	9.90109831189052	10.0009342613496	9.33479785153503	8.97300737566709	9.76066297306489	9.88997998414022	8.96626549797363	8.93554310936863	9.70639808204657	9.0805093825762	10.0260425078343	9.26880305658528	9.63775615274973	9.55099048592515	9.69007090634656	9.95132752709855	9.4787499805849	9.73860352017249
ACSL4	4.93007863957619	5.262394616624	5.44765693607368	5.43801329240128	5.11052888043092	5.00670165392791	4.73736923606472	5.08441482871723	4.69591066196524	5.09205894276873	4.8843406174034	4.6704732242272	5.3506748778397	4.97466804186389	4.96879936288454	5.76021470244962	4.87785270131352	5.29760127758831	5.07998814944282	5.03317512298548	5.04346723349216	4.45719583843779	4.9855255031331	4.50811697303382	5.27448354500969	5.52373915759443	5.43972971575985	5.15338366344322	5.43164373296594	5.13704157546951	4.84020996880569	5.14009061977772	5.05115326816882	5.21248380433576	4.81326201894119	4.8210227954063	5.11809501715733	5.08191910273736	5.05025190149448	4.78527547661042	5.08191910273736	5.12456624713944	4.8366721751016	4.94640017408948	4.72995186470381	4.76254299028546	5.35491571722743	5.18203189726381	5.02396188350906
ACSL5	3.87354973645743	3.91566459162382	4.0068506429885	3.54154833827968	3.83942357567914	3.9128411051946	4.12751726502854	4.22955335016694	3.56635062766252	4.70182920179692	4.05906535515643	4.04936639537488	3.46256298299642	3.75618836574616	3.70876377315102	4.48568537960823	4.89950078126524	3.71644276153226	3.42400286455323	3.407743299193	3.56855986384479	3.95823196167801	3.25891431844451	5.36164922460611	3.28090883068012	5.27081145998161	3.32804720755769	5.00887527018763	3.08684954358689	5.16144677834839	5.27757680173901	3.24092465968052	3.27948478345238	5.56421524956448	5.82712047086811	3.39045051253374	3.44235001655189	6.40394094668902	4.26673390669433	3.09978754454551	5.76213635964819	3.67847278026413	4.33522584046395	3.35503348358469	5.39238736894122	3.34990226507419	3.04576761364463	4.40859600758056	3.19789304549237
ACSL6	3.03664120967098	3.00106390554994	3.32923717257727	3.13691608026998	3.10807236663318	3.09631639709382	3.12937085637726	3.07608171928462	3.0665995947774	3.11335540080382	3.04698900584235	2.95155744635324	3.07365211692737	3.10052502359318	2.98182204824172	3.01085648513378	3.02499225706929	3.0257466735012	3.03734158784723	3.03789998315568	3.20710647649937	3.28147477159254	3.01411408046298	3.16720473187303	2.98178077861332	3.13433343674435	3.2743002556089	3.08735654200057	3.10404940876837	3.11736450687541	3.12419070881325	3.07801467972125	3.06738201045023	3.15546404141791	3.09486112425521	3.09721095829703	3.04968099515608	3.15896617980341	3.22447133694989	3.04088560590974	3.13134291018111	3.0828650989864	3.15288713840894	3.02351435882514	3.19054572574551	2.93763706388708	3.04742820718736	3.13146351112632	3.07114136803919
ACSM1	2.97907496033928	2.67185855054369	2.76963407890162	3.07766094907535	2.75057807835235	2.79314150253282	2.80092029309685	2.79652588732796	2.62692076254184	2.6478685160843	2.99866753453086	2.93270461234743	2.84523190882163	2.76479371629149	2.83609997523932	2.80267153914007	2.77103303940358	2.83128201228788	2.86394275099377	2.88615913975126	2.79476853228692	2.93467578231235	2.97782136742733	2.93162809636577	2.68912197760203	2.88865314661726	2.78078995773086	2.8144140967653	3.07082572078893	2.59908692010044	2.87587681020555	2.76254836805569	2.80275647393464	2.84633877965451	2.86998574242695	2.80995540058115	2.80581511480452	2.81051998500524	2.78473824678415	2.64732562160077	2.89085730702039	2.66712314511809	2.67233842244966	2.99633384356861	2.92505838670368	2.93440539550244	2.85162724385588	2.70782074759368	2.77612310668329
ACSM3	3.00828368016885	2.96477103047397	3.03061248366716	2.88176696638371	3.05093440771587	2.94484855981225	2.98852248614198	3.10842151761222	3.03321747514006	2.85065018837166	3.0980998129816	3.16139501784704	2.97583717096216	2.74537606392823	3.04849603316375	2.90275429005834	2.94902466340349	3.22805994312945	3.13148621251062	3.1294398149452	2.971105677635	3.18779311921814	3.03085583978226	2.82434228311503	2.99163760696611	2.83561263749213	3.05062654002043	2.98269443661437	2.91776977102571	2.95983432891904	3.09159063194549	3.0685647006111	2.97395195055309	2.91101057337471	3.07985672512285	3.01301095498855	3.11971940889987	3.12600563230766	2.96364356171846	3.05292922737185	2.93995810454692	2.88997358352921	3.21801231312917	3.11068390493094	2.94385401788493	3.16657024001136	3.00162942339891	2.99256753839649	2.79658660934852
ACSM5	2.85994625290632	2.87108474768562	3.01674831040828	3.0109718894596	2.89410600686645	3.00180404290395	2.98481914361448	3.03525507444769	3.04073712009802	2.99170974729614	2.85277238242813	2.99335269471596	3.04451289986812	2.94985069072153	2.74235831769458	3.03858984669537	2.96408845750983	3.01252041461392	2.74151518240611	2.96305981024089	2.75053417503732	2.94389542289348	2.88473261491459	3.03117021933567	2.89422864867465	2.86635195639126	3.01872387968152	2.90783226477599	3.01370058830678	2.86411979858373	2.89173713360508	2.91400908736671	3.00577380642819	2.83223102735519	2.96110817889027	2.99120672959533	3.03445665973183	2.81297585734183	2.97077274805525	3.03914568922013	2.93625295189418	2.9970315004513	3.11831145045522	2.87867095818391	2.88934205823945	2.99840600030929	3.04221303358987	2.84097052440866	2.96158195063969
ACSS1	3.31959867633272	3.47460667090268	3.55216236236445	3.48229467696199	3.41916045863352	3.43384160484091	3.49993922190842	3.57820540775346	3.52386280604919	3.51408539349558	3.48584714887837	3.73441919905173	3.42517621818329	3.53518262857529	3.38385934683907	3.56820318564034	3.52880981854865	3.40865692322458	3.44713181703569	3.51572638306101	3.42953535969557	3.24804311594867	3.32906791123186	3.42620643293148	3.44842355806157	3.43875022344503	3.50729149293699	3.60583240301557	3.45416817008879	3.55463597660097	3.46636783891569	3.40615579433405	3.41722041662996	3.41529814548784	3.5032101357286	3.46749826015518	3.52705906369541	3.63470717271246	3.53718105158621	3.48596149871417	3.65565696797503	3.47871829224507	3.3660119644575	3.45697387190498	3.63158787613343	3.64365896185698	3.41080421227878	3.46526146919192	3.49453493901503
ACSS2	7.22464976576515	8.51096937174679	8.32676792366064	7.76287117302845	8.1420219124329	8.17840735703404	8.34556883133123	7.69049495731096	8.10932979210889	8.93991043577837	7.32068698039907	7.499637977126	8.57466816251302	8.79313826817666	8.44723499566635	8.93778070864046	7.58347266401685	8.1668033095753	8.11305870170022	8.49372343447258	7.49429586662413	8.73373883037186	7.52961325635531	7.25486860785365	8.65880661961436	8.21998859439956	8.49296651715494	8.0665428248485	7.99516052646453	7.29537925331681	7.85369466106965	8.32678058752817	8.35935224410591	8.0423076704491	8.09967457107772	8.50935383819945	7.93278383064791	7.40901448946905	7.64395800204928	8.2969304403979	7.92202653829808	9.03165529341252	7.22703891835875	7.61253941594531	7.85559765023786	7.76826877249821	8.71445378188357	8.17006073686007	8.90543495556122
ACSS3	2.56541848471061	2.67542484816348	2.50618731033457	3.12541949623128	2.6443771906134	2.6384690605596	2.66981853301095	2.70359906247536	2.46884391797733	2.68433665665262	2.86861739336241	2.76607061258944	2.61976894003239	2.78911087274154	2.75788026574788	2.70169308070153	2.88298047510274	2.6676593161316	2.62045215801098	2.7691538792008	2.69935091437859	2.60615316025654	2.59486320022416	2.49541599470833	2.69622474738768	2.65775406182019	2.54088255653485	2.65322882351934	3.11196478702055	2.85804253055667	2.703366568505	2.66798820808425	2.66256360828654	2.65043596964026	2.63372244028449	2.69097736634646	2.72207594118257	2.53361279674305	2.62603853826495	2.50688403841066	2.51519341839429	2.70447537035044	2.96267172623565	2.87399127094725	2.63973555798478	2.77952040602153	2.64528051490589	2.74397998994645	2.80073263824937
ACTA1	3.08128600477804	3.09967720845541	3.10815473634209	3.08666251700533	3.40209910645442	3.07142232821067	3.11245892480106	3.27425747529287	3.2542386373243	2.94879338203404	3.07599140617194	2.6393907414083	3.03724519953512	3.03982920194907	3.10290588170627	3.09951657265281	2.84544285979547	3.042672774799	3.33514376354314	3.01237005402448	3.06093844851143	2.96954837878008	3.08569820198413	3.06102387620745	3.10220904697472	3.37392744493083	3.10987840001078	2.98994397656409	3.09065928231399	3.29645783224524	3.07823630716372	3.37001874354948	3.0768925437214	3.2631937933485	3.16402688028091	3.11372863589499	3.25682482612784	3.19433275362077	3.00203596156119	3.23888817740056	2.78349099026163	2.96718015235523	2.96071594295375	3.08089931625924	2.90046441917577	2.69120791798628	3.04647445434671	3.04174535002163	3.04869614323801
ACTA2	3.62463638205694	3.92020757040343	3.90912753723085	3.9966053107834	3.73373566046403	3.68969798272376	3.67556574979204	4.09638146796489	3.64918993792319	4.02196828979019	3.84791912797266	3.60302436262984	4.04704459810137	3.62076421979345	3.83899755650819	3.95146099984317	3.76531686411823	3.62463638205694	3.770930129283	3.57726615748021	3.89093975710535	3.33837777557225	3.69100849671289	3.63757052304075	3.94545989226092	3.87175663828698	3.9360888989619	3.82796052860344	4.01285667254929	3.82212689887423	3.66052846563302	3.784545714246	3.74642845104047	3.62273681353518	3.56352655715413	3.73452524150404	4.10147574665595	3.86601644478867	3.68294277924552	3.71226948634398	3.82584358450336	4.03555790145667	3.81367988608078	3.88305675942397	3.53919160990647	3.67264119883875	4.0578344202236	3.77830153138102	3.68784299046604
ACTB	13.1203433595288	13.2330649775343	13.169117505755	13.1064552762991	13.0971663340637	13.0745876662279	12.9956652548476	13.1551824925152	13.0070681807219	13.169117505755	13.1405125979801	12.9835221147224	12.9603216242522	12.9835221147224	13.0745876662279	13.169117505755	13.1064552762991	12.8730147399229	13.1859120498404	12.9603216242522	13.0971663340637	12.7255030521235	13.1503012496301	12.9265705873686	13.2520640960493	13.1928177382112	13.1928177382112	13.0795673624115	13.1373669400068	13.0501614361608	13.0265982400242	13.1271508806898	13.1088960013788	13.0172417661023	12.8331802158007	13.0398982504516	13.1787231768101	13.0172417661023	12.9265705873686	13.0501614361608	13.1271508806898	13.1928177382112	13.1787231768101	13.1670716475845	13.0059436848187	13.0265982400242	13.0059436848187	12.9924136975971	13.0265982400242
ACTC1	3.07729161567305	3.39624994728311	3.32032044129167	3.20806650413779	2.85434115297708	3.19563322229344	3.17187537960601	3.47016251311483	3.25500669503397	3.48234327101657	3.19977331439991	3.18796646534025	3.36682819848353	3.24912494637904	2.95198880182757	3.2159305115526	3.10100935799191	3.15547866403564	2.70952138136894	2.88586329405476	3.0212854900987	2.83662762800635	3.06114866798364	3.19695991540465	3.33767318667554	3.39537346587186	3.27171295969995	2.9398235776988	3.17498820996242	3.06114866798364	3.41317243628849	2.86566918930695	3.16424247746632	3.28891421401831	3.19797020597954	3.14356958279107	3.40160061503394	3.33282379191606	3.50334580407478	3.21547031834703	3.45135578118827	3.41211233603874	3.13290749295652	3.16783347308182	3.21305783843471	3.1575632820098	3.31190372847691	3.03158145702861	3.21036717618735
ACTG1	13.1675773327461	13.3370266648083	13.3370266648083	13.2019324604628	13.0897277446159	13.1310921845782	12.979894924313	13.2672412682554	13.0099254266785	13.3370266648083	13.3072456357061	13.1310921845782	13.2019324604628	13.2019324604628	13.1136746451696	13.3370266648083	13.2235619190274	13.0897277446159	13.2019324604628	13.1310921845782	13.1832105684592	12.8834032249691	13.2139818065019	12.9931865408387	13.3499945823755	13.2957717999611	13.3499945823755	13.2457208499653	13.2457208499653	13.2591277486794	13.0299382226371	13.1598059399537	13.1875460957602	12.9193437271511	12.9193437271511	13.0796782400293	13.2957717999611	13.2013025636737	12.968496836256	13.1004187325783	13.2139818065019	13.3499945823755	13.3302006864216	13.3302006864216	13.0299382226371	13.1875460957602	13.2457208499653	13.2139818065019	13.2457208499653
ACTG2	5.91764236792402	3.03751556132459	3.16563079077984	3.10108478626196	4.46082457641171	4.77503566939626	3.95841492539296	3.24076540471306	4.26719908567319	3.0361824507316	3.06511584588165	3.93823725489761	2.99189380735084	2.88939001172169	4.39346435380172	3.16017767400752	4.2914683014044	2.98069385686939	4.19142125441715	4.71868983191618	4.78119347912935	4.81698937697326	5.41882816824196	5.78455374607229	3.07378519732815	3.42509836721616	3.17917523086553	3.0481969239985	3.12634776768681	3.2087844652772	4.79457279435685	4.22246213173395	4.47973368689343	4.37716606769941	4.4920810501047	3.81598969567372	3.24057999817559	2.98629781445381	4.73851345222911	4.06391538443518	3.47049204245154	3.07270976978754	3.28758168475531	3.09644192793436	4.27990003579145	3.80015302246295	3.03595962188852	3.19667774413486	2.95118645769863
ACTL6A	8.29013673887094	8.96427966941007	8.41060413984252	8.78508477638777	9.09569966610058	9.00370873519978	9.03314427181691	8.88058020336052	9.08043405890725	8.86619002318915	8.56324208987879	8.61435977920206	8.93845178427831	8.40459742799921	8.8132002025116	8.5385433383263	8.87904402409588	8.36140179562778	9.05233814867244	8.84549342287874	8.61828944285634	7.97945911951484	8.66129249982797	8.05374145961857	9.0982763660307	8.74920166529307	8.73983174007989	8.2647565377511	8.9842886356779	8.52366729276621	8.2889020443528	9.18412160325534	9.12443490700168	8.38451890484535	8.41426455491589	9.14300753470841	9.04556031249139	8.38764069855119	8.20745094761368	9.17441632378381	8.28814045392326	9.03627490745715	8.63080161807219	8.83942286662067	8.23984035252855	8.87292284851037	9.08208757089759	8.81226553342764	8.7360574142399
ACTL6B	3.16180609796278	3.13994155097262	2.94854245027534	3.27633487210065	3.1386211342805	2.92876174975208	3.06698750673845	2.93620391256326	3.37141407188263	2.98250741029549	3.03583609714665	3.38524676532527	3.19720185006418	3.04378823513536	3.11355263502268	3.14163908357759	3.03419988420231	3.01663180143326	3.31687738771716	3.02083015419738	3.18003745506092	3.30109166308362	3.16762563553524	3.0253036908705	3.14733477113225	2.96288575120347	2.96806508386225	3.10564555986154	3.27371219767064	3.15435579204068	3.12095275317328	3.14608861590607	2.94953327394011	3.02338601754608	3.10617840519835	3.07905363313353	2.95648875772155	2.98636798874666	3.21737781305211	3.36217687115423	3.35420508699778	2.99974706078619	3.13867342242229	3.04999314128904	3.10512886135313	3.37491291949855	3.20047588298371	3.14903588699358	3.05760969522096
ACTL7A	3.41985806996582	3.15976325658872	3.07200203576546	3.24352010171013	3.35253457081054	3.20673414187277	3.15325520342356	3.62323446204856	2.89540982143346	3.23260798939265	2.8091956233457	3.21680594936177	3.4066685161004	2.96382571686577	3.44401575647063	3.4640494854326	2.99712656629272	3.20884675439667	3.42065205029735	3.32863005306816	3.04241899654758	2.9702734404535	3.36559244281836	3.0034720617039	3.13870124894972	3.17705876821865	3.06188555426073	3.39294457599466	3.21171834982367	3.00274206943038	3.01722056309239	3.30634924254859	3.17982634201851	3.36389539892477	3.55051002167141	3.13317456775523	3.54108314979909	3.36062078152256	3.05966923751278	2.90578573740116	3.65872761337368	3.20208546209065	3.25937480417473	2.82981009825374	3.25370513480296	3.18866809121799	3.35408659810522	3.32003753838874	2.96630736486128
ACTL7B	3.39692588257503	3.02836206845441	3.12578450847354	3.372047916585	3.12798368814684	2.99535303196249	2.90596308553752	3.06560381443769	3.25085624672351	2.97867422567865	3.14101616510175	3.01630824677925	2.83575600210389	3.25662045518329	3.1701867997332	2.98426770299928	3.25124344055693	3.24701886111982	2.8316665848186	3.03902056956974	2.91036855868159	2.94950155853364	3.37149276448271	3.31624285730537	3.02637171070592	3.07481128790939	3.11815571526923	2.99048128125131	3.34827793452712	2.96578611013011	3.12339157833863	3.1202331368793	2.99496318764483	3.00092733673405	3.15441409079392	2.91046489557485	3.06148536512373	3.03809939746114	3.1522035620784	3.23477085035431	2.90289395356984	2.97906354389878	3.20690677935835	3.13249230129128	3.30900848612414	3.01498059477449	2.8441052989176	3.26615465352439	3.24019876796157
ACTL8	2.96921937288782	3.34354811734971	3.48773052487479	3.33030840857081	3.67041609412696	3.27224729058343	3.37185863455496	3.29907242356947	3.84420604777421	3.6387986300324	3.51647139818207	3.40558615488386	3.22033752297415	3.53664568160233	3.40446079155888	3.13228141916055	3.26937546828482	3.42746755724626	3.49997838801134	3.435852944564	3.23579338686021	3.88914666919931	3.02983240691318	3.51750401278103	3.32089907584705	3.13325894598647	3.43287716060308	3.64703180771488	3.31056105491495	3.43287716060308	3.37441549934388	3.57232415550808	3.26597422787976	3.49511747646128	3.28831536104224	3.34313921014948	3.28644271245357	3.28423834283831	3.42071374742968	3.70202893009578	3.85411097505277	3.54875528390919	3.23734151435258	3.45508208429375	3.29683632908845	3.36968430503724	3.22568494866953	3.44922415041074	3.47099635421476
ACTL9	2.79701170016867	2.81768610887771	2.72920497466328	2.72715601746571	2.75381346520834	2.5832984280639	2.73417666270699	2.58441900075985	2.78624916128569	2.73077188606193	2.54809753244724	2.83707401191426	2.737172908163	2.72352754636494	2.8324247379452	2.50593585348589	2.89535849502582	2.57545441919222	2.78432937975973	2.85749847094978	2.6443418094625	2.6124595733765	2.78637416105869	2.63960684143305	2.80515646160499	2.74949568003233	2.72511479095647	2.81466669056733	2.72327852196374	2.84383340886561	2.79271840899908	2.74736643966145	2.59361695054622	2.74220163778535	2.6198860874077	2.72977587107594	2.5946064377492	2.68014651961732	2.6627270085139	2.77679305192422	2.87523048991368	2.72654751550252	2.83291124687438	2.56188909536153	2.89120404550559	2.82273190908711	2.73244852609984	2.606280874634	2.72005583680409
ACTN1	9.70590462477236	9.50913147074744	9.53252659971402	9.40192482260625	9.48864564882481	9.45086085903789	9.40503488500052	9.46281183601257	9.34530523167391	9.50143255791393	9.37060259986153	9.53252659971402	9.39520335795379	9.27588008224832	9.44279992835954	9.64909195765611	9.56473082957161	9.09810957400597	9.44279992835954	9.23395841581632	9.64330076916251	9.07015302019446	9.72794710601594	9.17415823185682	9.55622048455892	9.30170978705144	9.57558919876055	9.29410403052857	9.46454834055802	9.14882695698944	9.30409162428641	9.53869181226688	9.50567323036918	9.34131989962067	9.54453720266331	9.46717482931536	9.51680159386924	9.14772555645772	9.39344567167886	9.41915939030534	9.51271656959925	9.54922120135012	9.31200108614739	9.4387858790995	9.35011423135564	9.57558919876055	9.45898040935937	9.24026944726245	9.3606389336281
ACTN2	3.17767104421894	3.27733411547122	3.24961143927463	3.08168006168712	3.2328161207414	3.06573021264458	3.18504038444232	3.25250012670115	3.1100032896251	3.57727448240507	3.1404838067794	3.05566174462256	3.1670775128029	3.01220394179376	3.06645657829828	3.14879759010448	3.24742227720054	2.99619537959214	3.45845582362473	3.11131175431307	3.36884947776266	3.35889172598347	3.02681079917618	3.84592229313893	3.0804929000834	3.24375516093395	3.06550897293772	3.60404145796068	2.97481329239848	3.3920675449457	3.52544618121137	3.05635750493516	2.96609103747466	3.72288330137356	3.79628680238539	3.03093805479351	3.06714517978905	3.39096807845797	3.34521790693082	2.99029453323665	3.25428925060771	3.24014314022326	3.22693878964206	3.00687524056255	3.54614787172965	2.96066897413544	3.02121579612046	3.17635795484244	2.93750042849025
ACTN3	3.23795517147876	3.04166801814852	3.01640039280964	2.99685028265935	2.98499666370742	2.99816462948176	3.03074211077061	2.96904449810018	3.38481052899995	3.28083653539326	2.7818118523367	3.02537075661708	2.89446117403787	3.09370401005222	3.11747089416519	3.36286498448693	2.97906399612164	2.6959649807484	2.69609811960805	2.88997173169063	3.28053191368239	2.96978261993806	3.22559525797716	2.94396564886884	3.05170969925773	3.04690806427907	3.02924110220073	2.95250545048609	3.01157696849563	2.94275133395572	3.15881170892003	3.00086120506202	3.01275922851197	3.00585894058565	2.8898164430964	3.04203760555146	2.98642707360252	3.22056169639243	2.94489524087531	3.35564291698376	3.23488080733997	3.26339646639443	2.76512289464228	2.81927492878796	2.98919227984489	3.03723314219956	2.9198688516139	2.96633053890686	3.09798471391653
ACTN4	8.24475357639069	8.08289700417911	7.80765282395609	8.04594617050202	7.89150034110368	7.83435587626294	7.92275696889499	8.1213239477873	8.08382180941625	7.98733677838116	7.90751948865155	7.933553818429	7.88877065599622	7.74787596307153	7.93268157165152	8.10613119814784	8.16102124054834	7.51255496515962	8.31616486736866	7.94208841766707	7.90384598780026	8.17708735523038	8.23138691739783	7.74281460532624	8.09418730102567	7.91652608753932	7.86655819900632	7.57455118957465	8.06441513766054	7.82999302161376	7.97973020552518	7.93588940426929	7.88920251438812	7.92534400523869	7.84776073295604	7.96205508793048	8.12678217075661	7.69332839133877	7.92897293191175	8.09495423913699	7.93212486049118	8.01552844480642	8.08001765177392	7.94949413813173	7.9382790711893	7.97091789956808	7.93366528374647	7.72250945118396	7.81632188213436
ACTR10	10.7567330042209	10.5892503879995	10.3305285047431	10.5487610597361	10.5331560165963	10.7131455387007	10.6245189757403	10.4619805431563	10.6212119621862	10.3814103039705	10.5595024358	10.6124228210116	10.527328484596	10.3833858769934	10.6024796091223	10.3890897168848	10.5075727543667	10.3567348951442	10.5436908501764	10.5460900103271	10.4685653975972	10.4560316528604	10.7520866218852	10.6701244027809	10.6163282716746	10.6378195787686	10.4021440347494	10.4963653535444	10.5823510338954	10.4963653535444	10.5531307395542	10.5684594947524	10.7156077357199	10.5376681168838	10.4042171212976	10.64567034823	10.5081986803027	10.5823510338954	10.5059842892006	10.6431993778063	10.2268315650546	10.4427867570802	10.6051633526418	10.5918723578532	10.5451107764821	10.6353560454266	10.562976506205	10.5823510338954	10.4446348719043
ACTR1A	9.08438604073251	8.92204940979631	8.86670864074103	8.77942246717537	8.64651178421681	8.78387443414337	8.91520841876168	8.94050560374983	8.88443690644622	8.9693896815558	8.63960174070013	8.7417802328955	8.83564940975034	8.47419131525026	8.88773895777557	8.91260264662638	8.92204940979631	8.33022360360276	8.57481037222591	8.5181595241361	8.92406631770965	8.50407473592152	9.10735681010935	8.83421777243362	8.94665780943142	8.81340202914755	8.89167515091522	8.78029062239413	8.80376871021531	8.75401452304129	8.71286220075483	8.6712153193462	8.80840544252998	8.52667993480318	8.74384238483197	8.93964738576578	8.96459568047155	8.83031806791581	8.64645464921013	8.90946196012232	8.79321939851204	8.99266431609793	8.80292488074032	8.66374208840865	8.65366424357283	8.76578291335893	8.86061221959196	8.83691475535083	8.49213584607911
ACTR1B	6.02881063561294	6.89211456900213	7.09448265471289	6.74847228943839	6.67442954869669	6.73726706967612	6.29324011628633	6.47284874481818	6.49218017928217	6.39141607319358	6.8022289766523	6.7160726140342	6.82523704914666	7.34160946564386	6.20583589602722	6.90324647912009	6.83347641569067	6.5719681649738	6.66664757058559	6.75374899013998	6.50547313021903	6.14142859244704	6.63231754446349	6.01134010645294	7.12765654364483	6.14858934431201	7.24379327799178	6.30458688770654	7.04482068756139	6.12020639307068	5.9953790753558	7.00190223037071	7.03815117009297	5.74552323158761	5.74425579870573	6.78379867926123	6.88610683159791	5.97299913896179	5.74073824578906	6.89727928389045	5.78828000350632	6.83970226029344	6.47501663812665	7.07565676367898	5.87390672703413	7.02610921033788	7.08879189552284	6.4702559051189	7.38365463124454
ACTR2	8.11142607008157	8.28362531511793	7.91608237170332	8.26802493832663	8.31474664525194	8.17672595758767	8.04725998108055	8.08357721624193	7.96604892937567	7.94062651944336	7.90554322539615	7.97962343269595	7.8610154473548	7.66088447183681	7.94217470115843	8.4763745141759	7.82076617595649	7.87750789911202	8.36423551116834	7.96112352449926	8.19677404749942	8.09915342067931	8.04464408359197	8.0270594201969	8.18428387886314	8.20833554461801	7.88937182218485	7.98704682041643	8.17140384337184	8.37829394965749	8.40238655758558	8.20981597638125	8.09738225521025	8.3135104045791	8.09828112201307	7.99347381110697	8.02176950531697	8.11399547249544	8.10172305607479	7.92853952439083	8.04764868080346	7.90799585847718	8.0182019532238	7.88041013877085	8.10532317580574	7.939203099505	7.84343470383965	7.84836265268822	7.68408776569388
ACTR3	9.53349515779545	9.41405855816442	9.42325701993937	9.47110379606931	9.40694813743488	9.2294842035904	9.12890407036161	9.30516537078399	9.32371438889495	9.44697399395718	9.43775814994669	9.37795782770717	9.34647316717809	9.24155616617965	9.29527705153567	9.53349515779545	9.40393992429506	9.46963608355508	9.35289807599314	9.37101905655368	9.29117484394594	9.10310122807782	9.50078177560079	9.52282713487042	9.39969326351096	9.39600244126064	9.40726372330105	9.49727319298309	9.44655796986015	9.41174738189122	9.27185497936718	9.3945144640541	9.24468154713636	9.30530158823011	9.27431803254619	9.15962730457838	9.30901965248737	9.50356797534485	9.29940322403828	9.32417560214035	9.51319943386674	9.42636788520094	9.45531298726227	9.41874575953562	9.21552696343547	9.36929400190687	9.34234696014751	9.37291343131142	9.25489917849719
ACTR3B	4.75995432264612	4.40132665804726	4.42504275300092	4.85151860361704	4.32976913015953	4.09634675413824	4.32591363006522	4.69829709128948	5.01123569511386	4.68155351286713	4.47424114965534	4.57319642123004	3.92386620343055	4.02678159361769	4.44095861432401	4.95460322964231	4.35950540542805	4.75067866020853	5.07716382362206	4.37672130568957	4.53945848764336	4.71073438688503	4.94890453689572	3.98725980210919	4.74051922515643	3.86637958916633	4.75412646658954	3.63773830909117	5.00222222956871	3.88676073331684	4.25904081041809	4.69957052395159	4.56249760364878	3.51463014675681	4.2161784501765	4.69741731983071	4.91389313170468	4.43309913149244	3.58534097384668	5.09484332694763	4.1036543982699	4.90439868124609	4.41236857571545	4.78397684592662	4.17493887279808	4.84186210501581	4.46208858939934	4.42713301802491	4.52137869935786
ACTR3C	3.65332276745086	3.7688995672498	3.24011562401778	3.28820727549963	3.55203149512162	3.87855663823241	3.58438676398534	3.60702969673151	3.25906906809312	3.35968047689413	3.31703252985348	3.66171014907337	3.44382887644896	3.00673418238206	3.30491129456799	3.27990142953836	3.93446492170813	3.56437815252933	3.2316083370111	3.58375006639541	3.36619853357747	3.58273326873768	3.52385787001197	3.91885439174067	3.61010397856251	3.75246684964747	3.20683932200118	3.61811867688723	3.24384567690872	3.46725365842767	3.86527939389133	3.44680207220056	3.69083275583699	3.76325270044546	3.45218343571507	3.47169527197127	3.4887411895046	3.79103174658353	3.4451140370658	3.22152846500117	3.72250769457099	3.29859906202473	3.47898203404884	3.26594275053568	3.96374225206367	3.53018730805422	3.36409482525307	3.65430645037325	3.02629078379125
ACTR5	5.18564707847746	5.24579717029906	5.43462677437957	5.41606135760347	5.42157854545627	5.11479449183649	5.2055957747874	5.21594382082027	5.3275646555266	5.38053417249357	5.55861083586	5.48948270230391	5.08376362897333	5.39234780452006	5.01106180203425	5.10169448949495	4.96754823527794	5.36092133964051	5.07478425971531	4.96303731027221	5.08124797185566	5.53323655082186	5.16577745019106	5.07711067913646	5.20779667134206	5.78514704844906	5.34297828364511	5.41309787610145	5.32955915052852	5.53082692740324	5.35714882231952	5.3335376644869	5.11681436306301	5.43967347072064	5.36372934115108	5.17963864041414	5.18693670121565	5.2413335213483	5.14625188847305	5.26545720915946	5.37518804709978	5.30359676141936	5.44138129382769	5.42892864581347	5.16896886453955	5.38188937656913	5.09600839163076	5.45386963589398	5.31247908899381
ACTR6	5.46827485908571	5.53731061045404	5.63609018553103	5.52059759175864	5.51265874344484	5.7037501768008	5.50562756792915	5.72858620930526	5.5121961372603	5.61384343219216	5.50246606026041	5.56583653020294	5.67337273609056	5.37291878901892	5.56345005232678	5.74897596056687	5.69225956536402	5.61587254130965	5.57918085504743	5.78719139705777	5.49583390998446	5.22280965947561	5.46380535899672	5.88880035626585	5.52330629119327	5.81854410702361	5.60976072533272	5.67095147049266	5.50966487493861	5.6855499157438	5.66304284557963	5.50258942821075	5.66782611403456	5.45159385665444	5.53407849698595	5.49666804586099	5.68962385682487	5.77892404483325	5.61257082518021	5.50218128349166	5.52061441257476	5.59095885860687	5.56493705253996	5.49399493251691	5.71550398506975	5.54835887083532	5.64185215941747	5.58964810418718	5.38160688910042
ACTR8	5.88466506645021	5.87824935942544	5.87117604553841	6.28454970813361	6.24549979440195	5.8216093944633	6.05974388095546	5.93887225895595	5.73191256431948	5.89939968674949	5.62792614838807	6.07952927002855	5.42174837192997	5.55998006922514	5.50559386842419	5.79474323282421	5.93673410431875	5.24868588697213	5.57965357811373	5.5758707847643	5.62643192636835	5.35271954120366	5.72485546362606	6.33006011169614	5.7204955391754	5.9516553089466	5.7151036309179	5.72660550931455	6.02192134643511	6.28936809721807	6.26771300793326	5.99328816860806	5.67740169976242	6.16647456794939	6.2573673932845	5.85541384318532	5.76591571496651	6.13866439950978	6.05226222271148	5.6103199905414	5.79244533971717	5.73560061527051	6.00485172667917	5.53149152541024	6.15037341114152	5.8702289327513	5.37793675379491	5.41336206054869	5.48160187470191
ACTRT2	2.73981875843633	2.71772027517718	2.8597096850091	3.17799274902193	2.91748369153716	2.70132537894917	3.27654878152529	2.93028865803286	2.84404019851133	3.3508237383355	2.69525272380966	2.99376837267314	2.95072845588541	3.1230567489824	3.00234390349012	2.87623820934531	3.00446922673489	2.88021417583466	2.99787372510853	2.89518052395354	2.89030946124733	2.94628160939572	2.74348334636927	3.01462651716845	2.72365887908039	3.03556030942553	2.8504266125002	2.74379652314601	3.13616080252398	2.74067701832471	3.09277261269627	2.90240358109958	2.7091574736925	3.03022970109619	2.99858469709257	3.22342864332604	2.91400810130265	2.75617266564839	3.0227964691664	2.83639214236678	3.05198605404397	3.28910898251476	3.02375863878168	2.70375517429378	2.98950540047782	2.97080346440677	2.9325015672904	3.18280810609756	3.08707222937752
ACVR1	8.67374715358381	8.62978232039218	8.85868228004807	8.55341457087625	8.33454019728183	8.86051743441633	8.40664332354125	8.73610352171544	8.56097402939684	8.76522604406306	8.31049767549477	8.21106385739378	8.59297147880563	9.35053919852575	8.72033585760947	8.82755575135642	9.09264002289928	9.27465467670364	8.63427022816928	8.88442554114373	9.02844627866287	8.68284516464678	8.80698566338435	8.28173659877186	8.7696460946831	8.54336140660741	8.96185224233569	8.5539627878982	8.70586760127544	8.28247633876843	8.34745655897202	8.51576190372687	8.96373479178332	8.63668835125571	8.47982232336298	8.57743901183457	8.85900313252306	8.5189443755452	8.55264696719635	8.71167890890961	8.83839608976172	8.88382884421548	8.25783392548223	8.49506882293811	8.12402141295641	8.40784216147258	8.73962911027145	8.57823392839219	9.36894678021555
ACVR1B	4.63002190442392	4.59918020440017	4.75202903057912	4.72377860258337	4.77449922721136	4.65658923461216	4.94634209029252	4.75547802270426	4.73041914143496	4.67141498470747	4.56870850128106	4.53166870625673	4.90996596104471	4.98652556531088	4.62139683672013	4.77108904595034	4.41058139758126	5.14267202124489	4.56251040628048	4.76784187031865	4.70469141960726	5.00806559489962	4.55600728961727	4.98948931265285	4.53402774655535	4.87402503417642	4.64236642113602	4.94682912180142	4.62255231419822	4.83714758370215	4.91904760225463	4.65775347528706	4.5749814198521	5.10479787025741	4.78775017512951	4.77983497481285	4.64476269055257	4.82580286018383	4.95332359816354	4.6274117214057	5.03219621976584	4.58530846167249	4.55909605891108	4.51172668569327	4.88662285271072	4.48598968959362	4.75419415925172	4.79328376211167	4.80728306849281
ACVR1C	3.53405750630322	3.45918136412085	3.46647546343449	3.26012574946858	3.18846300179694	3.76473833622177	3.43680219023806	3.29159982751993	3.11264052332767	3.1078693288958	3.1832640791686	3.09330977719161	3.2275976622125	3.34983902216163	3.64056083940174	3.4059850157679	3.31958490790393	3.20363500496029	2.86840278401307	3.67167436135214	4.06469730442097	3.70916132977756	3.55621109932136	3.15765474648106	3.48514255603006	3.49184957092524	3.4920369657819	3.68961424704902	3.29288021358009	3.21600721021343	3.16916805701103	3.22354124832804	3.77086999543057	3.68939625711372	3.29604967250775	3.46340570875395	3.32287103941501	3.25194495445862	3.21065307145177	3.15054234679392	3.33915813830872	3.14584122174195	3.21272875631812	3.21880283552398	3.25084831210869	3.13184779764988	3.26139883375777	3.2321222117898	3.37978744664381
ACVR2A	6.08422077857281	5.55875217021913	5.92689004032594	6.03460132798894	5.93926690817862	5.96098664213656	5.89210994299631	6.04003126147842	6.05985263152963	6.01499757784023	5.93026103600005	6.01228366750278	5.9340102254853	6.43798622744917	6.07065122688556	5.7209265359075	5.64073148902282	6.63047948246598	5.93073219365303	6.21794503943523	6.07065122688556	6.04757929159172	6.13460142984952	5.98319281899529	5.66327979865927	5.94256777547636	5.99392780704259	5.78810657926878	6.09073608018451	5.94441668378679	5.46941232910474	6.00496843095346	6.02438008157187	6.03198418865881	5.70569243465181	5.96378399833858	6.09549230248104	5.95895231039672	6.12340893132744	6.11329559153349	5.85841886433751	6.07366858117397	5.91510205386077	5.99672192256071	5.78772264779819	6.07118010151942	6.00019711552787	6.06290906679193	6.45690293786003
ACVR2B	4.38137559012598	4.92396909993412	4.48134172975903	4.69752136830463	4.61683942918559	4.64317510261728	4.46624935311262	4.5162537635937	4.1792135347575	4.53867051498934	4.28497657490725	4.4022260660808	4.57487333568604	4.54853895562796	4.12849000854968	4.52455980891235	4.70273237057633	4.43366409840101	4.72166606684223	4.36341321744062	4.38301041436808	4.53095812815734	4.32052896800084	4.40257840411819	4.70471800141265	4.84230138912576	4.39102857397263	4.67346875457541	4.54452253550948	4.60797328069335	4.56027088746878	4.48668814956479	4.50562961438134	4.54965772820156	4.65541813525175	4.38025044331784	4.41565605261422	4.65328817133664	4.55209288918369	4.17750427402094	4.78283836898263	4.43069594411466	4.38113578976448	4.25265057407605	4.51459672580367	4.33591988195373	4.45665969099559	4.57748015271582	4.43777413314927
ACVRL1	3.29063699003767	3.44948055139481	3.40880741374149	3.34575023005995	3.40965246231591	3.30249080541518	3.60543828404679	3.29514716283256	3.60905104934983	3.55711343855246	3.3742371340925	3.43993783427991	3.39288299694569	3.45754504232909	3.73373711415124	3.34259773617065	3.26411171893508	3.49216768089552	3.35595291306438	3.34327231385109	3.23984518717766	3.34157856375452	3.29032678348025	3.44851954225835	3.41089841455174	3.37569673811377	3.38021046048815	3.34179116329086	3.3322463864648	3.42044503899237	3.48084355901638	3.38084234466827	3.29924799039172	3.66346640133738	3.72688761878443	3.52788659718069	3.29361276597835	3.84338341213268	3.4562434949338	3.53054993357147	3.57125934901807	3.4918063800186	3.26684452620754	3.35387271491023	3.22865525702319	3.40397817421066	3.36823607051337	3.39727964761699	3.41688930476826
ACY1	5.42279256274583	5.41984439885992	5.24742368552159	5.22474227280663	5.38187646955576	5.2538041446197	5.59454864492811	5.4193938488973	5.3985300274912	5.16668849035481	4.97504944243042	5.58044027451447	5.27934557014092	5.31248198074646	5.47660669803377	5.47660669803377	5.44611342059409	5.15421161452635	5.42438627829686	5.35147694008966	5.17944800932753	5.01589137677571	5.50208980046893	5.20661973114566	5.50008228918114	5.28600676956128	5.38661658899946	5.0124422711694	5.37138274712402	5.15195931186187	5.22497061791074	5.47456029244275	5.39098662600903	5.1355986850438	5.14091845376166	5.61497531082117	5.4997354464349	4.90050104473363	5.24166356003018	5.48583086576494	5.08782699852369	5.33137144005971	5.13930499941593	5.204597692413	5.17678489921187	5.60549887694025	5.40773404604673	5.15457334397293	5.4298893074368
ACY3	3.238700297625	3.21605640004255	3.19608150515806	2.96650246186787	3.05939949434773	3.19174902084409	3.20892812993768	3.13091718130147	3.35285426436884	3.04450357388479	3.36051371191483	3.20781987083213	3.06733108836047	3.1639747798283	2.80798315625605	3.23586407239928	3.42079470077777	3.2052339329192	3.14472014406664	3.22776962768957	3.07872298644435	3.01041094441818	3.21571145171163	3.18806534067299	3.19644411620318	3.18267221373264	3.17940686590363	3.21299893224459	2.98068712659544	3.23629938060766	3.04940303497639	3.06164597751205	3.17559619841706	3.33107706339736	3.19819458291807	3.19039303903917	3.12341257996429	3.2185610050341	3.15080151787699	3.313176312091	3.36713198478382	3.04866155041619	3.04976063702377	3.3201218636675	3.083210037981	3.18944037216753	3.06828836514812	3.02027207764126	3.15169786946558
ACYP1	7.16394648377888	7.51332870797425	7.78960553916374	7.50568815717318	7.3937671846126	7.02059966878215	6.69600846202265	7.55187988295726	7.16072173643238	7.28511790974303	7.91577594128266	7.01509535865622	7.39549940521789	7.25297175017929	7.00269305449369	7.11530963347423	6.66424037628574	7.15982844435134	7.44181468454014	7.03300938615698	6.94132524761493	6.84141615003623	7.2830490813912	6.95518732347267	7.54391464570362	7.26968765194648	7.74734791900991	7.49162626065668	7.5379389356614	7.68029547257779	7.49532327015657	7.45561061934509	7.17368621019869	6.66848972371229	6.79573084962527	6.92647624994572	7.57280185512842	7.31086656494424	6.50179415668102	7.28066525261664	7.29028171933274	7.37432989664113	7.58114940563802	7.84210995423043	6.87490347461989	7.16969410390659	7.45681406095082	6.99232894348203	7.35039754679301
ACYP2	7.26303068530049	6.36123588893394	6.89631982665143	6.9325243419717	6.7794764375004	6.40732259899813	7.15519853175666	7.21233489242887	6.96171073857448	6.83281187484784	7.33631170458027	6.96015721926324	7.17936610354678	7.23995747469515	6.96220181127922	7.07491792480483	7.0773949078816	7.01440376634589	6.95684942764826	6.55237950486517	6.86705106984661	7.01239005940568	7.21330851666021	7.37233894935372	6.36711227535774	6.64919791874731	6.86821834746657	7.17044984966093	6.90188170296527	7.00114024024612	7.03960939534108	6.75898787084982	6.41200876069411	6.9501227137902	7.14120824702675	7.11180354306453	7.16583749582584	6.99839596557533	7.1227939174372	6.92914427960153	6.67800237189177	6.80870912105316	7.43459624349207	7.28219037985529	7.16714704776791	6.92761188572869	7.13396825493569	7.03856061587118	7.19212525754795
ADA	6.78804959841203	6.66472583282516	6.64007839796667	6.31608041768023	6.90374333878575	6.48442277521294	6.99087860416917	7.05877395001686	6.75956661326816	7.3791928234668	6.05455250560193	6.39651928962764	6.99210975475282	5.48091293361507	6.99496393703465	7.11475411172184	6.19072619725343	5.75838030473752	6.57278586074561	6.62375815925599	6.67935421086004	5.74172036171792	6.92453757175649	6.39745522543824	6.81932408190535	6.41483942996064	6.79782323040404	6.30500698923881	6.52302932760249	5.78712419371302	6.36159334665513	7.02502921794721	6.66542920705751	6.13591859090121	5.94119305091443	7.09964893985034	7.1573596348419	5.98763043770563	6.05610465389381	6.90010801730336	6.50681155316024	7.43084492843566	6.19104012914712	6.29766137943982	5.77849990715415	6.59023796247678	7.10074895731164	7.22617807418125	5.81178104769259
ADAD1	2.62048563992286	2.75823473602093	2.75915335292468	2.6836619523798	2.55140028270954	2.67432246758647	2.69675000740343	2.64413459526135	2.62817698034089	2.53699243455437	2.69718056915109	2.58556797653004	2.67447322807972	2.52970610325802	2.68055092016752	2.52379961376424	2.45194307426409	2.62602289397132	2.52970610325802	2.6808588293105	2.51840162152733	2.70320332309305	2.60823706809741	2.51896987255156	2.7074538785954	2.72121591989002	2.70809985008703	2.49956316145171	2.65398067093703	2.49223970087094	2.61348845796179	2.55832175747401	2.64729491194259	2.71191962745645	2.63536878962418	2.66326685570858	2.62539987822634	2.80545041862272	2.76122664060124	2.6137512571746	2.61646746162588	2.54798253809449	2.52291461737881	2.66356365342095	2.70992658027957	2.58277770519762	2.64740242071147	2.62772831600698	2.54265120581223
ADAD2	3.84670063863306	4.04967228089165	4.17116601582482	3.69453486719581	3.4378086135504	3.67843171183563	3.81052844300619	4.04314030707678	3.71529708155066	3.74700215527606	3.27419630068911	3.88476530954824	3.60818029066818	4.0819152674897	3.55644407508302	4.06340739708294	3.72962634696037	4.20929425826131	3.77937962009227	3.71644136893428	3.70652910172654	4.28064351070066	3.7722330839097	4.19980018535201	3.92013468160818	4.03950003840404	4.01111247666344	3.76653894904657	3.66236287707535	3.81598816077474	4.07936359981122	3.47300010958286	3.65070680016286	3.43848899800811	4.09654943338287	3.74596489283256	3.91529014195654	3.97665030916065	4.16984918372765	3.67729913028265	4.15105743051166	3.70005073596265	3.4195171675462	3.3494754301429	4.14947275074761	3.79981445367244	3.59916592196291	3.34544169983441	3.94367678022409
ADAL	4.25629409625628	4.22649387261104	3.81346680494924	3.57458980857611	4.13901768802215	4.26783381422797	4.05045017258667	4.01803939504072	3.96130253406214	4.10385852591248	3.88431279431874	3.81654022301676	3.81614215983331	3.74661790480677	3.98886660948825	3.86063574930667	4.17362244171871	3.67590871751324	4.07927426713349	4.13522220185444	4.21856038079219	3.6120509484753	4.26701563610088	4.14777834881706	4.23926010240462	4.03247227370544	3.86405785470452	3.80997192283898	3.65234510655951	3.72777109176504	3.88782812917267	4.15945820205806	4.27742396123697	3.96556960403679	3.75710442021638	4.07790972843093	4.04833935148875	3.77508691873201	4.02057623224079	3.99628824386863	3.73167859908816	4.12670568617475	4.11935813115246	3.92741712353199	3.75656110507536	3.86684175218103	3.86654022650067	4.06891990146406	3.80474358132486
ADAM10	7.84596236439102	8.23921081363513	8.19045519641939	8.13394869179062	7.95280121456087	8.26668875957835	8.13787799888713	8.19808856370878	7.88021186338368	8.25978118786729	7.81870531275424	7.93965419480457	8.0839863170091	8.53874784577841	8.21345431987321	7.93117098291746	8.53342026684059	8.29742462450438	8.00302256887409	8.05770424713873	8.04783582120181	8.8751491996651	7.84236784909843	8.05718709390898	8.18066715145123	8.27004301425507	8.13838196864068	8.27677991192722	8.08868291209921	8.08726229521029	8.33812652465311	7.93480090198178	8.20480261551574	8.67759668573723	8.24876286807502	8.09229783280134	8.14483342841844	7.92109800516959	8.36678486482728	7.87260454815579	8.37259315040219	8.19889574119441	7.81911217222818	7.81835538623183	8.12657573152155	7.92298339757735	8.04636956107539	8.09555313931415	8.44696850070283
ADAM11	3.2493981224869	3.11506982555065	3.20452755916431	3.04908159529374	2.99003812300443	3.19221679214794	3.166692960762	3.32052977339617	3.1208886119716	3.18768141784671	3.21483177322194	3.04262870339232	2.94641514049873	3.37529954847465	3.20235596505312	3.39525215516832	3.37270775090294	3.111268450059	3.18807881956906	3.24392461952963	3.16000445089952	3.00445533630866	3.2186085305993	3.29693727933681	3.10266616492979	3.21592781483644	3.18013546905517	3.22261363642021	3.04515945789908	3.02644047246175	3.13667105377457	2.99321518911213	3.16952907718612	3.32842770563878	3.09307044235326	3.1473347419511	3.27977374775488	3.20200387283619	3.15866626085902	3.10771293640627	3.20276938907541	3.16556436056557	3.18285093831601	3.18901545743013	3.18443550996701	3.03950684841733	2.95528315499596	3.08484983115613	3.32741421849508
ADAM12	3.37477078207969	3.28947219830746	3.55318273302092	3.23350754625194	3.1409851194254	3.22560480318155	3.21540891425391	3.56965349162273	3.20246893128318	3.38807003695674	3.18197680506787	3.20005437629898	3.40120700004163	3.30148922413955	3.3547370372621	3.53377957234236	3.22165405108067	3.32438723325855	3.29503471851221	3.22546604989359	3.46299433471682	3.23905643890162	3.34397050967417	3.41748886018048	3.28057652977712	3.40039510819992	3.47633434346204	3.75007415802209	3.23893546749353	3.14824312996903	3.10818094566714	3.1705152697225	3.23314563339944	3.30799385659827	3.37581551943348	3.22568285265885	3.48829120855122	3.52436008580829	3.2685071511869	3.21602329192271	3.52906167456453	3.35397683333153	3.22595122502607	3.20106360749451	3.17744776142134	3.21421108676265	3.3639453450746	3.27231693211119	3.2892649698855
ADAM15	6.80275719909367	6.89610730766067	7.01446299911423	6.64305202911146	6.4986121295673	6.60664897323564	6.79467949478793	6.72596017408712	6.86963523030478	6.82158955934788	6.83596578113291	6.72937691008695	6.8239832356845	6.93213992659773	6.84504693373452	6.46941843023195	6.0806154459545	7.07687072809086	6.40593752365334	6.3538845966354	6.11434155018759	7.28397766246878	6.83700752761881	7.04002170497146	6.91770892633063	6.86975423372289	7.02275249399262	6.95994008218384	6.69708841745855	6.83651076782502	6.59941830518568	6.57118281656623	6.66469949109253	6.76567225779784	6.59980801277438	6.82969698887654	6.76922282259996	6.96098994503725	6.5691140796556	6.89482604796563	6.60907178473231	6.85341374757592	6.69807724177398	6.86574634941307	6.88312636881472	6.772206198526	6.85543271460172	6.82130465943022	6.95033449441317
ADAM17	6.62455564014536	6.64141057822031	6.8395020162324	6.61400764919995	6.78767077086525	6.94798774898543	6.70568285899866	6.57952711068668	6.84614747860566	6.91867857100395	6.53924859831813	6.69042926608374	6.82577894436623	7.03706527443159	6.97671712958137	6.95321792954184	6.80470216901406	6.91345799371687	7.04720512643066	6.79880096001353	6.86802132531185	6.68139379005709	6.616103699929	6.79195350086805	6.62914595594826	6.94976137553685	6.78355934687338	6.74969407487727	6.60809904652198	6.81615342217726	6.73420471896647	6.74344541224309	6.86834465056335	6.97658510603033	6.90329885888171	6.6789002614178	6.58104494632227	7.17579106453527	7.10617315427509	6.7886284055901	7.16271920277062	6.84569347980932	6.6820310689917	6.54885887519691	6.83357547815362	6.666608326008	6.77303727992956	6.83960672359518	6.93890254323933
ADAM18	3.01573791817285	2.82066930010805	2.84189326173075	2.83020035647029	2.9871598457963	2.89544733143417	2.73800877317168	2.75485066305191	2.73846066802983	3.08587522078869	2.68441041978507	2.82414959502892	2.97002507973852	2.67140913297541	2.848456304871	2.90552790804707	2.6814937353777	2.77441298010713	2.68137396814358	2.68894748441875	2.58574335426526	2.95275444328909	3.0000561194805	2.87290805185841	2.81338940178263	2.8730928420979	2.83366298661439	2.68072620278599	2.82248222459808	3.02188232333481	2.78443543832974	2.97241188066319	2.8847908262794	2.78533843393303	2.84100696984372	2.73494689764498	2.75076360860774	2.85009788760515	2.85185244235333	2.73535648425829	2.9118025871636	3.06688731939435	2.84950446327936	2.68408767059614	2.84050117800263	2.81666895227012	2.95616558001995	2.86434578658624	2.67186103392538
ADAM19	5.46724990646164	4.6361835137655	4.37475664531986	3.35109798068066	3.87147947543758	5.3885797166198	4.69867495319224	4.14288629287213	4.84182116937535	5.52366991709423	3.22612723255405	4.40550318562288	3.97532698888036	3.46092109017539	4.80586084266728	4.27338865244756	5.2783514408479	3.27232589273318	3.52526610466655	3.67437578617476	5.37852577019703	4.31670383885173	4.8531838317766	5.16016506562295	4.22343117239453	5.05449515641794	4.02462397031103	4.38218718713705	3.26271882831639	3.59850208832299	5.17373367955636	3.65306647565073	4.7933212677391	6.09375310872062	5.66158513731196	4.27100580759734	3.85162991359143	4.40141223720222	5.5646334896081	4.37892684172713	5.44670058199209	4.89514727494991	3.97513430922883	3.16779670177112	4.48614059050319	4.04798839405864	3.72838405568125	4.50324009111108	3.34606492812582
ADAM2	2.68125190873902	2.32370174942439	2.59595192770489	2.55993423586401	2.59386338618837	2.55600589083498	2.4284644071266	2.48737350036341	2.40943916625869	2.53814178470137	2.67600375128349	2.43247959602772	2.64925905511838	2.29255053086045	2.50759847324209	2.51986919072494	2.44023336001513	2.48239552384328	2.61600750142566	2.47444448488715	2.47655554148163	2.36107356238199	2.64496935276541	2.52216598901125	2.33127253160022	2.54943460006082	2.56933555531637	2.55164979225138	2.53788886396857	2.48614675687741	2.64741425464339	2.5675289451108	2.53437355260455	2.6381044222709	2.61631965929189	2.4227713604115	2.47448804880775	2.60580196819416	2.61330048319536	2.40633111339757	2.52026711835746	2.51919953317085	2.3909367986079	2.64033467739179	2.44222419348995	2.42620100135932	2.61668775965165	2.39753153778975	2.30174448100226
ADAM20	3.11056569571996	3.16363961432874	2.94234220976169	2.97544902081691	3.30764108759494	3.04449521422305	3.0616105978636	3.11074411747062	3.34174383474986	3.20768256986339	3.12186674796062	3.12972738531435	3.12813973414327	3.03229902913165	3.14403640650392	2.99148883379107	3.08606748212574	3.08754828185294	2.93351890138041	2.95832456488395	3.07210220001513	3.09338277390261	3.10196509237146	3.20646325157591	3.15205672428283	3.09614779078668	2.94158180205049	3.04531542882081	2.97284384747378	2.96831853905603	3.06077269416106	3.2874151447422	3.03909253468691	3.13009569672889	2.98857817251307	3.05555616463847	3.102142182076	3.15540429095584	3.05452218926677	3.31986064448134	3.0999142793414	3.19366614018458	3.08798167037871	3.11269520511458	3.12766499771974	3.12006537394728	3.1185962910757	3.21041730288223	3.0275540931311
ADAM21	3.34118932668081	3.45309502062487	2.86959345602813	3.47721956356297	3.39544585233632	3.33965218036788	3.44176938428567	3.30736592624273	3.17997853146459	3.14635191048078	3.08181030999818	3.38433038881739	3.12559013266695	2.72472359758768	3.2090751039645	2.85950206987854	3.17570192667572	3.01461064149456	3.08499174955203	2.94977747773678	3.53174910783305	2.9776449513417	3.37923548166788	3.22633623270937	3.48152538351993	3.17306119013278	2.94362557731539	3.1044110000349	3.5032358236539	2.91582062929471	3.32841947680449	3.42853283640925	3.37777844968439	3.22734203032452	2.90433785218604	3.47092327180662	3.34785857755495	2.8741383285048	3.12202620388476	3.2307983339106	2.98216250912597	3.20018359877277	3.31175793214487	3.1407363146578	3.06876158899316	3.4185886168212	3.18101277391777	3.34336424532741	2.80918712266169
ADAM22	2.82677920902814	2.87854681633227	2.83714080883424	2.91719496651321	2.96248082372748	2.83857920308994	3.09627168537108	2.99610917991464	2.85064847532754	3.02778414733489	2.89130386991054	2.92760369000007	2.97067473421843	2.90011375422863	2.95245694363352	2.87617604639288	2.83387132298313	2.77734871189142	2.89353102482285	2.85352189786175	2.83185959061146	2.76031125731041	2.83560624530434	2.79736622069231	2.87894132502431	2.83331861230449	2.84425568564539	2.91931940303668	2.9117216942546	2.94190779230608	2.83513319982092	2.94995237014166	2.84543082037396	2.90256648789274	3.04160072562744	3.06234461146052	2.9780275260952	3.15243079500403	2.90555153577525	2.855577926455	2.85882193401914	3.00499392326745	2.77874262568214	2.88980080394797	2.88902112028558	2.9204477941404	2.95668532186413	2.93978937122817	2.89727697930545
ADAM23	3.03821064282551	3.07873747891243	3.00647861177735	3.09588084755154	3.15555965884526	3.03937773581824	2.88818510338915	3.11116643714876	2.9526716720914	2.87085346039025	2.93265633932314	2.99603926661248	2.93867487769738	2.9311459836855	3.04804979845669	2.75006349640265	2.82001834305744	3.01748798097075	2.92499430101262	3.03810038270321	3.14053827746565	3.04106908448684	3.03094787864235	3.00383904537633	3.06789131989108	3.04254891058268	3.0014999062556	2.94178038761117	3.0838724395334	3.06498325215378	3.08908272756274	3.13829079303169	3.03204313722701	2.89498908546687	3.00944692079163	2.89262249388378	3.09787982179541	2.98487223379278	2.92755622556015	2.95235431880444	2.91950224108456	2.87670858544242	2.91100712393789	2.93379077442665	3.06197673420661	2.99193130316683	2.93942799557758	2.98383472004275	2.93237081947679
ADAM28	3.48644325386297	4.39685728633237	3.82114670822816	4.12473902927537	3.53590110228316	3.83221527998458	3.36268063965671	4.50761624102771	3.24373540118917	3.54370167049791	4.18150431589382	3.55242502656531	3.58607179211335	3.63203867061478	3.70081484674394	3.85402692513669	4.06557970221379	3.63085060159814	3.35216704260533	3.25679927789683	3.44840063295336	3.32155229428744	3.20232301692767	4.1523262244225	3.69434428057336	4.77524164876321	3.38648639787058	5.20618202183441	3.55023623756251	4.93520994006269	4.07110549270613	3.22948663103295	3.3926486885234	4.56374684413995	3.92370227985733	3.13446244004445	3.75331184735473	5.44960641197072	4.06919946309399	3.06870082891584	4.68164697998382	3.23388019081688	4.2566930115937	3.58069322675092	4.44937519625981	3.23858155105135	3.25688535801882	4.05991878595237	3.28242023213067
ADAM29	2.32076111602846	2.75389613827861	2.53572692386784	3.00615668852345	2.88381384171757	2.72304604844698	3.03518152369379	2.98732659269969	2.74570390145459	2.76279039612619	2.74889635450647	2.71775151542239	2.8428566406955	2.55137153706124	2.74991503182153	2.80435800691769	2.65885842407893	2.63141985768952	2.71496732991614	2.73998018961985	2.95934732075595	2.81431774348191	2.3245035125214	2.81631500431767	2.73863940949357	2.63351650346606	2.52953703656022	2.62241521763629	2.98226066329012	2.83305140247992	2.94136410278506	2.86370187035471	2.70897489538563	2.80921002867354	2.82690851918524	3.01076074022909	2.96389691646139	2.90763264869597	2.72373556818741	2.73064965249236	2.93068945909834	2.74696131742495	2.8354652234638	2.73395589048689	2.91867857603739	2.70373779149534	2.82417209183815	3.0491671232146	2.54399896441619
ADAM30	2.6074481926058	2.62425217506637	2.7089974974405	2.55413967065186	2.54240849297726	2.49585965816771	2.57120909646253	2.65303454198561	2.40181470025726	2.50451088246717	2.77458530719271	2.46428507035969	2.51756015860923	2.50290707779847	2.47242871023779	2.55715680918843	2.69801705840108	2.39843992239785	2.71912284416128	2.36752185096716	2.51263020692389	2.8250266357086	2.60362548293474	2.57760647778205	2.61937159995116	2.5380228459349	2.69905070045019	2.5087006857897	2.55337033912014	2.83758056842664	2.60801224781678	2.54222123965089	2.49916510903569	2.49891489885049	2.67961517241391	2.56936000673508	2.64678150735012	2.56469353921255	2.58317674635381	2.41111966492948	2.59008464047841	2.5071594671584	2.49030310190573	2.76082217237087	2.4831031373368	2.46973829824269	2.51951300044692	2.57014488659362	2.5056629628948
ADAM32	2.8907218761753	2.67631431653974	2.92302545441316	2.56403234637692	2.46557346853721	2.59469919269844	2.76424949431541	2.58561992205495	2.54595807247573	2.88215037054877	2.70837697648232	2.71711809723154	2.62368393235743	2.76895226265324	2.55885314320404	2.77695334289903	2.61931715321166	2.64423545133066	2.65696954974508	2.82730202555837	2.57488555352643	2.74320965664502	2.84429306168542	2.63752680792477	2.65744885860176	2.65563152382315	2.87281666222762	2.7374717592824	2.5591604741763	2.99649790492278	2.58014396870484	2.47398360078158	2.58565238281133	2.87385930282228	2.63068712323033	2.73383426923666	2.57779168126766	2.76471485803027	2.68542058355418	2.54343719076327	2.87375870539791	2.83685355309613	2.74019635120604	2.68512631258382	2.81085617011736	2.69284034872374	2.61134233253992	2.59123506978254	2.73775756878716
ADAM33	3.47045967795115	3.35324592631213	3.55983735721892	3.24188151678927	3.30691059691385	3.48064712378465	3.41879253852151	3.52534602343746	3.05141182510308	3.2899829383992	3.18927767781953	3.45444636337899	3.39280527407308	3.3987440385797	3.39582216197133	3.55623475266314	3.16100008239537	3.46387483667343	3.33461700681893	3.35577993330188	3.49160695551577	3.5107053425589	3.42590033534936	3.59532133164241	3.32804725634429	3.40532202353031	3.49997627528704	3.42831487970425	3.23512048347561	3.46483871905165	3.41106626474627	3.28916776396773	3.43430964275029	3.49681577413958	3.39196490998519	3.38316766766081	3.47177948244115	3.30944227132865	3.39586202009574	3.07575775170391	3.2792945864701	3.27522454151416	3.27611538966368	3.19160446767657	3.44933066994299	3.4126572653239	3.36149005109482	3.31759638298475	3.36645468333207
ADAM3A	2.67390528775657	2.73174681222177	2.61447336290135	2.75519725535584	2.73164382901895	2.63134455956214	2.68675483109466	2.32886590594422	2.63916066615183	2.7063630452491	2.38933934133523	2.52088392686573	2.66048349754918	2.49050919044479	2.72742682611563	2.56015343929977	2.49864274010298	2.69015009174038	2.78580237688002	2.61499783405801	2.5194474704387	2.64823274314298	2.66352405462153	2.61432398262239	2.71476913814493	2.56995628794743	2.61056410442326	2.54550953348508	2.73575220150161	2.68265264719559	2.51241204069754	2.71466254852213	2.62573095880456	2.57263329104054	2.61366840927859	2.67484424987185	2.35698833504042	2.50602326622621	2.64682438486803	2.63267531989388	2.82621849313337	2.69241738856976	2.51591912226913	2.41068875297234	2.53851989538785	2.52768359815964	2.65178221723498	2.59160624389989	2.50077396312079
ADAM5P	2.78252097236672	2.75945376331976	3.03917590188483	2.85257456269575	3.00998902902841	2.86419529981802	3.02049080014522	2.89147544644838	2.82430385599498	2.6167224137509	2.73703775580056	2.88131609115838	2.65512903656305	2.85585197132376	2.73335678566238	2.91128562876179	2.7806427807929	2.87862873837477	3.04821629116937	2.73185362094648	2.82475837224128	2.78531634919092	2.79192960442872	2.85275121985497	2.77021757730971	2.80726021332633	3.03378012824355	2.86450291274041	2.85766153823917	2.75974691968301	2.88550219769023	3.00624927405535	2.86849711985649	2.73524094326082	3.02224415865464	3.01620295602867	2.89432784639047	2.8539476763763	2.87020104880228	2.83111806953602	2.90082520400471	2.63705263171169	2.84223779769812	2.7494368666251	2.79262429046294	2.88468016838845	2.67307937255651	2.83866458362329	2.86057617854967
ADAM6	2.77162799461981	2.83582631788477	3.15840598024562	2.73878787709167	2.8538036735112	2.83998043206284	2.84942241221116	2.66036458930241	2.94807865630521	2.72065875941432	2.83557635685972	2.7431215267679	2.96429041421508	2.95973259314338	2.85579344262324	2.97196282901151	3.3123958583951	2.71799945184235	2.67207109730854	2.83370660871606	2.80494819602144	2.7086437677622	2.77664685784148	3.01799829251218	2.83882428245826	2.78055718940714	3.15226797707152	3.00013668514554	2.7450212272971	2.81424737565966	2.8336710138374	2.85628272346264	2.84285499071028	2.79916303041405	2.79803951467469	2.85194151978945	2.66961096551541	2.7511537507078	2.84094711576852	2.94832503074314	2.80718049987387	2.72733254199579	2.58081118580242	2.83854722500552	2.76282837854371	2.74911690074494	2.96377910438257	2.83157302016083	2.95934427439776
ADAM7	2.70557129164477	2.7580757025257	2.64324800722414	2.89196735005255	2.73269564344619	2.81226659029724	2.79679921912522	2.73074735901759	2.7786221399349	2.8152686500663	2.79364334742759	2.82770668985073	2.70515349044871	2.82193601536733	2.7569837469193	2.80596466468466	2.63363203452639	2.83306610832651	2.8146795831058	3.01647974253059	2.72035578148851	2.9181917384421	2.71068751439196	2.83506825794282	2.75584466303191	2.75539491307977	2.65729496527125	2.774852466855	2.8718876621672	2.82415219751765	2.6268199460712	2.73414868778295	2.80289094925793	2.87337587443057	2.7809020262322	2.7893843666658	2.73250085653866	2.89190482131086	2.76361341272724	2.77384123366405	2.72227397453703	2.8053556541105	2.86487569422851	2.78676943218411	2.8148097924574	2.81615340870275	2.71031569605991	2.80738375410348	2.8112343272846
ADAM8	4.75474561230838	7.18592201981683	6.55845768237198	5.27968716012226	5.97836098575553	5.62380394112702	6.1533290193123	6.07982926382393	5.18446356771347	7.02956072295076	5.56479473230954	5.94234282519645	5.52339916193565	6.80026736929265	5.09385046761944	6.11403648052058	6.40330817507143	5.38763379402606	5.01272946947429	5.41296753558539	4.65176596752601	5.369627709518	4.51814607392465	7.0422400518298	5.98977629531422	6.96938288920148	5.61023106752218	6.91061744858266	4.8318998526728	6.82474421280723	7.31556314967925	5.25660879683613	5.03648339339657	7.25357076247322	6.84826861733246	5.3632360998821	5.31827271408754	7.18087151809231	7.2583101146757	4.77579826729041	7.51669685348945	5.89546842034675	5.83554431098689	5.00241365950382	7.0644947936458	5.23405536393502	4.97775495076715	5.71229678919276	5.75721776265802
ADAM9	7.39818689260681	8.02229073559365	7.74332108900347	7.7702533395997	7.26023344986625	7.598237538401	7.43709955093041	8.16141359621221	7.45832281481933	7.73380202747647	7.66033696891726	7.40902906693293	7.75083654789948	7.93657686006077	7.60197187949144	7.74385456630211	7.60283168006461	8.0413778628254	7.33148886550168	7.38239084140317	7.69802786399118	7.61726341041056	7.35114176703399	7.69547168414416	7.87139073349892	7.89747783385176	7.6389622466763	7.85327803956102	7.66242017542379	7.87815893503024	7.77956967142108	7.2344669047167	7.51819693898295	7.89201861221351	7.653332995952	7.38325708885012	7.98639036316221	7.85548489930936	7.91187474403896	7.40200325057353	8.08359403278035	7.63093271548357	7.81344898612665	7.57012354534768	7.63093271548357	7.35999630125712	7.64580239071423	7.72026101642315	7.7992445455026
ADAMDEC1	2.57003342210376	2.773628067967	2.70938802097423	2.86701070308728	2.76281459231339	2.77484413190965	2.82035385574113	2.84170052465264	2.86130899064241	2.73681161908615	2.77516284011767	3.00507464673237	2.69886160874203	2.8797432090147	2.6939250220306	2.77013923024306	2.6598243739436	2.65673222622326	2.64354313123187	2.75550125609323	2.81891514812125	2.62479472533537	2.59720012164317	2.8137898593074	2.76586881720932	2.78525257804083	2.71269958241126	2.77581330191784	2.84346269258877	2.9321552815339	2.74137320462698	2.75665179551027	2.76685962369591	2.9303072079835	2.73505109349198	2.80459524981918	2.82244750957811	2.71622577024668	2.85200081106845	2.8388355048969	2.76820062097654	2.73545264560247	2.82163413309382	2.76716032085772	2.72709289096723	2.95862410251036	2.70399430619257	2.81146832780347	2.85401884388421
ADAMTS1	9.8502445508282	11.1063325988816	10.6999483489791	10.8665907415313	8.57821337909869	10.0372592770404	9.80201550089728	11.0050794812269	9.63426891069932	10.7660331103283	10.4940132299784	9.04284010318562	10.7574761430922	10.3116162628368	9.23900115365961	10.9357747079291	10.8846508085467	10.097868211619	8.82951431159919	7.68178666563797	10.7795804186627	10.2766658105658	10.1420334646529	9.17975720008688	11.1983371314534	10.3676673034729	10.8574288696106	10.7268773158673	11.0010124273172	10.5708461406216	8.6750097629161	9.08263889777201	10.3013655830228	8.76130758113796	8.97497083350951	10.0997261280042	11.1134834758484	10.2766794574637	8.68077147698926	9.9550820863075	9.98800563328292	10.914836900823	10.455056411998	10.6885860022165	9.06559740548336	9.45899028959142	10.9074667237965	10.5888388945176	10.5289467542402
ADAMTS10	3.79925745521692	3.4820245542635	3.54082791995855	3.51659027051447	3.44414116596637	3.33751556926211	3.59897712751108	3.3890032663966	3.78991062562382	3.61201886034586	3.92551324751475	3.545003629435	3.29234594952083	3.59079251888453	3.3740045104521	3.53218649089581	3.62263911778974	3.49267424882379	3.43915211986606	3.44175675953687	3.62990681475318	3.94364978201623	3.71618604343964	3.55210706828363	3.45117949599336	3.49893741010611	3.50112387857688	3.55210706828363	3.48082068894877	3.85274179102157	3.61351774195912	3.41876815070933	3.32682574391588	3.59322205951889	3.46021721180536	3.550390737454	3.37158453646958	3.56882932929181	3.68599494897184	3.70817024357814	3.48876798572084	3.56141316606243	3.56051887230593	3.82054346219371	3.46622014691587	3.50471606797864	3.28822096862881	3.39220865837967	3.54351039975973
ADAMTS12	2.976336627815	2.97755725598206	3.13438857400208	3.00364166971005	3.20305971777654	3.13875556251256	2.90143263067525	3.1174272748851	3.05590473276476	3.20058298451114	3.28166329365696	3.07731616944993	2.99180567850978	3.3918524249229	3.3205227286102	3.29982969978357	3.19059511970005	2.9234970646269	3.20214729545003	2.99291433261246	2.84409858375485	3.14127442463387	2.99315791858167	3.11299794453429	2.99418632302478	2.97364726926069	3.12804936475358	3.29057192155956	3.01673535487167	3.03501435406269	3.15715096261505	3.18613829331616	3.13169280125969	2.95987713982298	2.91764418468246	2.92929756180557	3.11372288537124	3.0351979308121	3.02288142951255	3.06140163855791	3.11743937793068	3.18403933670686	3.31318370668303	3.2521406910407	3.17818548627932	3.079284449152	3.00633517004808	2.98926908866565	3.34513823708886
ADAMTS13	3.74636233359528	3.24781140694356	3.41791118899758	3.35052736976577	3.19602234196837	3.33370285774492	3.51166796549936	3.1563403758514	3.41178022275269	2.94846564334379	3.2253037209072	3.4468461416097	3.09715048607042	3.32703053074512	3.30826335790831	3.30715613035609	3.3223008645613	3.53958591735175	3.3745276965667	3.28656102953819	3.40438385359098	3.58054442549573	3.67397922413706	3.48378639867911	3.26169837612872	3.50355921204183	3.40470356874997	3.17187181219454	3.34768849388408	3.17022828950852	3.34869744459908	3.21817591119548	3.33360810932341	3.24191058761624	3.40161494411223	3.48270163626846	3.18517442491461	3.15056030219411	3.29568915824052	3.39948285716532	3.18632751144604	3.00908444674197	3.21755725032107	3.24265747321046	3.44251301405025	3.42846819547026	3.13534835787979	3.28753331730316	3.32772849114938
ADAMTS14	3.15691109426177	2.7418778846171	2.76430785522756	2.73473419352883	2.72019480062825	3.00170398960318	2.84707508696867	3.04750897103919	3.03558622174491	2.63642155833559	2.93372104828075	2.70244227099637	2.8717629923726	2.87220502731192	3.08252728378357	3.00349550132276	3.02637055538936	2.69907365990709	2.94941989374629	2.95674649584394	3.19091526707642	3.06873274516006	3.14076172627485	3.20309938765841	2.74934335838186	2.81623069350509	2.77018057886355	2.90790875870448	2.74261820846322	2.9672950747823	2.78948317585186	2.7288417773631	2.99428600235765	3.04433716759407	2.86982651573242	2.84830470484476	3.03786398497763	2.94474923074571	2.98699891781411	3.0266328990397	2.8337219783776	2.65062066774104	2.72113347955588	2.93023781577918	3.08995846241187	2.71229750921884	2.87135733594577	2.91516446618775	2.87184415579001
ADAMTS15	4.10288792149051	2.79710985647063	4.30661240553151	3.44937747005399	3.65986045190961	3.66570156302422	3.9312447565222	3.32701690827748	3.42130929255277	3.71103906321315	3.07515060104493	3.26527871112667	3.26622898313483	3.55469777232377	3.69163899935201	3.63541986409109	2.94510961884923	2.9454668213344	3.7373439078114	2.96085601157636	3.97747582991213	2.95169915421848	4.09322335905938	3.23324930773853	3.03538565207615	2.88280735394938	4.26043068953003	3.24162208044265	3.57151548143555	2.91688237476952	3.20630364317703	3.73807638460184	3.7426246956207	3.14517941749124	3.20491937460608	3.95333947534108	3.47193769269776	3.04543838953518	2.99696100568567	3.54867878119688	2.86072621809243	3.77867071340204	3.24871225928891	3.26531135579847	3.24884191786799	3.42151169897984	3.42237640043892	3.86135184385524	3.65526746116062
ADAMTS16	2.99215607026876	2.84528021233199	3.11084990802731	3.01438064514922	2.7099857361068	3.07426055486172	2.56582989766595	2.78880604131605	2.76867914380849	2.93806217605386	2.97913675617279	3.02251784633026	2.88259164859523	3.1552200961833	2.65962277772453	3.18102599543442	3.01822690648377	2.85100492868893	2.71421329887566	3.18355900060288	2.76666354494597	2.77283605672031	2.99501215608173	2.86213817938336	2.85974720155264	2.8140951491973	3.10447348847723	2.92661030476274	3.01584633201507	2.68707220300035	2.9626653035282	2.7357837600571	3.07061061394073	2.82362118364369	2.61875746849737	2.60397317666721	2.80803768971882	2.87491404983571	3.05871064625806	2.78960869544491	2.77808560268367	2.94544931622505	2.96797090700763	2.98296825626826	3.17672552429513	3.02340371580399	2.8941687600179	2.9879367555466	3.14482088427504
ADAMTS17	2.73241314838641	2.99249245344372	2.69387917473904	2.84154142333621	2.83546035278458	2.76958176774378	2.82753764156274	2.90268504822123	2.86563574100759	2.87702042878715	2.79346247819009	2.95028193381886	2.99727744772429	2.85430589832636	2.90561974207921	2.97400195774902	2.71472993405133	2.82186357937241	2.96246235662155	2.78117717616428	2.81014885880817	3.70316272906616	2.74708352131787	2.82842198158253	3.00907049160186	2.89580390466351	2.70842710536259	2.74778250192772	2.85645619976947	2.98003635617388	2.73810061094952	2.85042785255662	2.78425832913041	2.93842922289863	3.13759446959614	2.84234486770521	2.91837895929789	2.86698802040256	2.90152362357407	2.88066765742717	2.84067577507977	2.89217247445252	2.96153692575564	2.80817654182801	2.87851110514673	2.9662807638973	3.01389893812545	2.88269537421695	2.8693253269535
ADAMTS18	3.419543925515	3.5379631925537	3.41433636371805	3.54950241539013	3.62230734102366	3.40289005112514	3.56914088797287	3.44853536261148	3.45737789430591	3.57879667105806	3.51131974642603	3.53720729316512	3.59842367324037	3.5835385345974	3.37649436564683	3.47005268678528	3.42752273605676	3.52644576347811	3.30570364232947	3.59766203865156	3.27413480625552	3.33557256505914	3.4217788832404	3.41384554012808	3.5169044653623	3.63070298496596	3.41766453876782	3.47775856469204	3.52614869676106	3.45340045285076	3.4839449884461	3.58360324399624	3.40842403413036	3.66086925428959	3.41002188303671	3.54174985124325	3.44503201035694	3.61934754329209	3.57388850898365	3.45233087235834	3.72087383794267	3.54952294361977	3.51286279273503	3.49565074568194	3.60035130926777	3.51623085325776	3.56518372628272	3.54873473360533	3.5532953577433
ADAMTS19	2.9039352396732	2.56651037508564	2.44368197871157	2.70116236690565	2.63301081515279	2.60510242704356	2.55867091724911	2.53124712786373	2.64395722556694	2.80096312265504	2.57115904681004	2.76396288549257	2.57221821195331	2.60088928075452	2.52979537641252	2.67061731190017	2.55914427001101	2.35228706833671	2.63158053326529	2.53337465939187	2.59376751976218	2.59234030495521	2.88231140020035	2.70849613670814	2.56767629374881	2.48844530653	2.45390088102074	2.63776805663431	2.69305547275604	2.52430510413752	2.56073948666884	2.62987107540896	2.60346011318459	2.47605991480905	2.55912495051934	2.56032635536	2.53474830384334	2.79152413305971	2.66242107391001	2.63984131099569	2.58075878519549	2.78597107843258	2.63175628379529	2.57184654565025	2.50745694455393	2.75118922113663	2.57279532306987	2.56785199327096	2.59941427553938
ADAMTS2	3.0058573654251	3.08573406338656	3.212271285202	3.09762415304676	3.00609732136825	3.07998739122537	3.10912704107142	2.98822469376184	2.97256075154122	3.04519105269682	3.03403037456835	3.05843634808138	3.07265782787103	3.17484224822902	3.04180303838589	2.88455009246146	3.17451503557927	3.17095932478535	3.33430660631132	3.14386748077231	3.28714299300836	3.25122731454046	2.99527897499758	3.29493850190992	3.04963130260207	3.02495952029472	3.13437997360072	3.25113074652712	3.05739201292539	3.37995343156377	2.97008744120576	2.99540116218867	3.04563286355052	3.27190986376924	3.11701662664072	3.06493843974195	2.98325903803578	3.04228274608749	3.14157442835938	2.97269258154106	3.16991456193342	3.02212277140318	3.2197869964797	3.01454898924533	3.18710374655389	3.0310533784889	3.04053109240037	3.05543519417861	3.10941001807333
ADAMTS20	2.74595601269194	2.55424561408744	2.69533040259445	2.62468113809316	2.56090739878204	2.76491714208882	2.61748067792993	2.60868766575051	2.61108946646385	2.64610584291307	2.65665325684811	2.75373839062059	2.60081386125151	2.80377714097588	2.81846346046116	2.54952973274856	2.5437612103563	2.7520173472082	2.5626333841712	2.60746452649835	2.54483609030517	2.53911328119809	2.69449453324481	2.75509768888748	2.5511927067784	2.74425093373015	2.65689140373265	2.8405587601236	2.60392080837494	2.69924298522204	2.6739406514047	2.55611911045109	2.70865506246158	2.68730546915422	2.85849500018441	2.59837941101898	2.592017407399	2.59320774749659	2.53769788286795	2.59378862608798	2.63397251619903	2.61999086070722	2.86229744988424	2.62800514120938	2.79653553913232	2.70050063347388	2.58593846683862	2.59524174459597	2.73769991406059
ADAMTS3	3.33796106269113	3.12309717880938	3.81003020897572	3.26307507559262	3.34229603578699	3.5571141466609	3.63389836732002	3.2149541816987	3.48975647308787	3.64025004529091	3.57128358511864	3.23359725854077	3.41455680625913	3.23526258826735	3.55073958218608	4.10655313885203	4.79507880043837	3.0090631536194	3.57615706418914	3.32411068902336	4.53179784437665	3.07370002575556	3.30418300470317	3.36287644284273	3.1590374471444	4.21997369742338	3.62048577678811	3.5163578282262	3.25380712007542	3.01031743398437	3.56854104239876	3.30711603192199	3.45271936101866	4.82441304313615	4.05605585194853	3.50412683060904	3.22123407106494	3.20372910674777	4.437906756938	3.40739175532672	3.88020031157839	3.50844230959797	3.11110118328744	3.46254363162823	3.2488429029789	3.23375928511963	3.35665221187246	3.25495383320926	3.23487767306849
ADAMTS4	2.88992352043623	3.31175766214124	3.09212183964922	2.96420591363633	2.90472008322246	3.41215540829328	2.86615505600092	3.3327370546371	3.18659874976966	2.80916866738457	3.20608245683781	3.2549459359769	3.14267003762927	2.94944140914826	3.10646737534417	3.00821532425138	2.98653286011324	3.06234410249774	2.75916324955603	3.10823942541113	3.08662660516208	3.30073071303459	2.89978924761746	3.06610565085977	3.2589083327101	3.04745189043933	3.07278671392145	3.02032945395459	2.96340035076891	3.35608683557744	3.22124947283569	2.912409345702	3.34422656670942	3.50527569516098	3.24781819900358	2.87927198496316	3.27647153677044	2.96570419792481	3.06014225633058	3.15335109657103	3.31044461595705	2.83057733181943	2.93993184023293	3.16978814191589	2.98149290563978	3.21100723733011	3.11608573641419	3.03799009604024	2.95083646692974
ADAMTS5	2.64810448073195	2.78114469749041	2.69051212949018	2.75786571288198	2.65290947793311	2.70242064442222	2.77401367233338	2.73991106568057	2.73871504279125	2.74953536394449	2.59881887513734	2.61248786534344	2.66906513946384	2.63892360217768	2.96077699267415	2.62442388770163	2.80307251732598	2.72542125387793	2.65720503760184	2.61492392300393	2.637433799977	2.74764285302487	2.65698046332917	2.59265544159258	2.77035173168532	2.72025426632728	2.69301166546031	2.58869719512053	2.75024353952703	2.82587127264188	2.72377927189194	2.66111688246876	2.702994023597	2.66906994769725	2.79215912844141	2.76417382887606	2.73525359168156	2.84114535900452	2.61195998124517	2.73418924443073	2.79100569485681	2.74317571113095	2.69407882596379	2.61464757527239	2.8297329307731	2.62619222637814	2.6745782963769	2.69904046587936	2.64908178765183
ADAMTS6	4.43650129249372	5.42616140328422	5.59785651684747	4.06530883915746	4.08251155493438	5.39745724139444	4.64964541363939	4.62160769508497	4.87008862000758	5.11048980258514	4.23594305970805	4.27159542322683	4.87920452866911	5.68740954567221	4.92727204859801	3.95513610063488	5.91190086544499	4.79760289886159	3.33781058105221	5.4385188640699	5.45869584815979	4.56310079951759	4.22347395176459	5.32622084642098	4.99818669423156	5.23217461296526	5.13358898366672	5.54264722661229	3.93302584883769	4.90444728945135	5.84025991815856	3.9461916726391	4.97586513983194	5.65679120180133	5.43818828466109	4.38995307306218	4.36845003745554	5.23217461296526	5.7763839351615	4.56410476519722	5.43308621508403	4.7527450742453	4.57421620686629	4.06566389926871	5.53911730638165	4.09355471857004	4.57141952374238	4.65418169234318	5.20685058702492
ADAMTS7	3.34139045692104	3.12859679255324	2.89543838864721	3.17186787906895	3.01133546801542	2.99061345234495	2.87924883295602	3.2011095563546	3.07322119067692	3.10028183458908	3.3270191619152	3.10259478530371	3.08909744268291	3.07533186813513	3.1551737395479	3.16492902692507	3.16015801642057	3.0421018899024	3.1531543049173	3.20480104328412	3.10846400767318	3.0780438688067	3.29370667609103	3.07679991904476	3.11303980412219	2.98797882225702	2.91214715338666	3.19034162045714	3.14991819074514	3.09469390141832	3.12286766491546	3.01217812459192	2.99409287303291	3.10028946268661	3.14435638286252	2.8980260494554	3.17485350440638	2.95040286566362	3.1651409676808	3.06529188972053	3.37029498335675	3.08870642583867	3.35543505531701	3.28165577981399	3.05972164349149	3.09075506882983	3.07891606880725	3.1357548950818	3.06712301089294
ADAMTS8	2.91645066039191	2.80523433295492	2.93046717930605	2.86367051666688	2.91846436951718	2.87928917566315	2.75241888035756	2.83752981371522	2.80010682265074	2.83770194446784	2.84100332403102	2.77735908164988	2.91359946895098	2.76391081489985	2.93639465624904	2.78625250386888	2.90781653770411	3.03170323329752	2.93698497645836	2.724516043996	2.88220436443519	2.67447895829038	2.90582113149772	2.80924177849635	2.81033093122675	2.83772284120367	2.91780931000186	2.7607079330746	2.86022293698098	3.02234172747607	3.00468751777119	2.90759826882719	2.87370799750787	2.8125326694055	2.90804723970314	2.7651629614116	2.83808370506013	2.81128511150174	2.90691684538915	2.80606242732465	2.80186515888512	2.8382327371463	2.8604469537646	2.8410024844082	2.80219977809748	2.78667794572621	2.90335038571689	2.7730625992875	2.77510312036675
ADAMTS9	2.88826909257713	3.29864512779412	2.93211628498532	3.17162676860456	3.41654809494619	3.18048100825468	3.11722931317665	3.43899252877677	2.94391949260507	2.99673976367111	2.94730860504778	3.60714238897561	2.96224270701938	3.24685479479508	3.226075574221	2.96556579779113	3.65617154898019	2.97673079592491	3.32048656369657	3.21560307005819	2.87526135624938	3.29966186152693	2.88083671784169	4.16242877071006	3.13655370777845	3.18784383790915	2.90840515146502	3.070946324624	3.05773952596902	3.29859399899133	2.99838546823217	3.20894609393162	3.06320303392368	3.29570554957697	3.37016486629257	3.02403823220628	3.2229472388194	3.51593419316568	3.6938614090345	2.91568379037809	2.84304141612884	2.94877279445626	3.32119618359022	2.91778966836127	3.38804263817735	3.32680008341042	2.92730823684527	2.99182146920243	3.10451628406091
ADAMTSL1	2.9275265095264	2.91390116767828	2.93083292023444	2.8536439251893	3.06514225292594	2.8536439251893	2.89919705702004	2.84351961189469	2.90447475816287	2.84860792685456	2.80395464097601	2.84272963085527	3.02009240702892	3.01816924788925	3.0044486897834	2.92914623224034	3.03631056081835	2.96880955841426	3.09561564073001	3.07145477691378	2.91878858679766	3.07026091152838	2.93928977736511	2.93113408225192	2.92664391059174	2.84270096470446	2.94234343454513	2.93895500045531	2.87154190091352	2.86102007069212	2.90206617864639	3.06471290635241	2.87154190091352	3.00180132684062	2.96911991314378	2.9132367573427	2.86229203380984	2.89870044129623	2.99582357303606	2.91810709939198	2.83113319306433	2.86682476185686	2.97913579521054	2.82619097800618	2.8998598664132	2.86153831291406	3.0238748518449	2.92492557826095	3.02210923463985
ADAMTSL2	3.36188434446692	2.94041492127588	3.58317418416167	3.22079193971796	3.04862464734821	3.15802383701351	3.20736903062651	3.17980929228101	3.26306569361849	3.46010281836509	3.15494066993833	3.10510420245072	2.77271991521298	3.4062635578301	3.46633086425832	3.09988774512689	3.57663999962243	3.42397119793144	3.12013887706184	3.09120090979222	3.17779821548393	3.51828973168702	3.2966954853492	3.256187825308	2.9737976442053	3.17694910830642	3.46556988542961	3.50090403290756	3.18968775007371	3.20771365879204	3.5736282303354	3.05771046426278	3.14148548428953	3.13051697177609	3.1153247495958	3.17938234240615	3.15820645446178	2.94852752313302	3.18382893668647	3.2214668417252	3.53520976673331	3.37216088607298	3.24346490569187	3.13918080189632	3.48038940014423	3.10097042558897	2.84434700056863	3.04488118891823	3.3308097788638
ADAMTSL3	3.20360637505325	3.08666415327284	2.90865080401719	3.14849559094148	2.88510968693151	2.97513265302936	2.85175883806012	3.16322036680202	2.9917902656466	3.14290573340183	3.20615600963752	2.89579372454872	3.23479232461895	3.21997899857524	2.78593246396703	2.86692127574551	2.89815506276649	3.19618240912204	2.96444963323035	3.09201380571792	2.93530033787747	3.1982445087898	3.19434243077843	3.02838456978346	3.08491579002559	3.01817296285156	2.91691998010928	2.99415006961968	3.14292224194958	3.0610582900364	3.04638962037493	2.89457193109354	2.9795412837185	2.90230929313634	3.12762146592958	2.86315767087829	3.15672497342665	3.23813742079803	2.98188435465652	2.99536485447112	2.94571836558967	3.13762680657607	3.3136289801885	3.19664843081722	2.95542808957826	2.90477878534606	3.22316077751225	2.97026785569768	3.20941888033134
ADAMTSL4	5.30038557130046	3.53961466176497	4.59345542499281	3.27302480242621	3.84688824455598	3.85143589043335	3.90367591845259	3.50710658252044	3.94951888712889	3.65999854934394	3.83350726032052	4.48727210974439	3.8969719351728	4.18839340254455	3.9996936430896	3.00086309315711	3.41438519847983	4.82039363477683	2.99960729082212	4.03875055725025	3.82399486680546	4.7541486562769	5.00280707407311	4.33507289307642	3.55945119942943	3.53769070840329	4.41806724136611	4.40123940244596	3.338893987538	3.61652248896275	4.91922862052266	3.80529129071145	3.80890807048602	3.77104776933672	3.93896354599238	3.850987948039	3.532829083497	3.55366995920062	4.12968279202777	3.88769031891938	3.69154964149579	3.65647528879817	3.9046686233547	3.79461291197649	5.36678876267897	4.33087574631476	3.84540109804096	3.88170721191245	4.08293381066246
ADAMTSL5	2.88462572612704	2.99182294052699	2.84263803547205	2.80911040485516	2.64949795994593	2.7679026904671	2.84054159132602	2.9626512091151	2.81515212577994	2.94487992446187	3.13353307302388	2.95101553141878	2.81382224561053	2.81682040835087	2.6471250162767	2.9919054776981	2.91393880244445	2.6439256691818	2.78717511991977	2.59306213748927	2.73099000412033	3.25995628971775	2.89296159551349	2.88021308888012	2.99238212247881	2.82578400065298	2.85389025757992	2.62747674184613	2.82275568515491	2.8181496874437	3.00770289584552	2.6759553892261	2.78490932643972	2.91040617185943	2.76972982389619	2.85199210866724	2.96530647887259	2.73964103481318	2.62982714701824	2.82836385239694	2.86841650108208	2.94916367997776	3.15772397691738	3.12397542020051	3.07523603807979	2.95469789336606	2.827206190148	2.86444859239097	2.82995575650504
ADAP1	5.34024228147983	5.87657028814319	5.19515511337813	5.25534617094671	5.23425858811444	5.498812370753	5.34966033856051	5.20784991695135	6.15599267046366	5.94974509121655	5.4135776078485	5.44664747794967	4.9599346327797	6.2514356793154	5.07539955690972	5.02818292413844	5.28886343500641	5.68345869262286	5.2834771017233	5.5213902311462	4.97784488999909	6.16054324697702	5.31146439558098	5.44511900342854	5.80999245420335	5.70002733473129	5.17525362713362	5.26392435607906	5.23089228072264	5.45034027884197	5.59604901245347	5.21160170030296	5.46008362784428	5.54627399042565	5.53683571322213	5.32078045457939	5.18708415990218	5.12469034505427	6.17601134536555	6.06577905121256	6.0574350532873	5.87696803060077	5.59406604576135	5.3814726888353	5.76344058204969	5.41212198290614	4.9619951757891	5.08651278852015	6.15426124199663
ADAP2	5.78824875131779	4.31627932383919	5.17564705845863	4.19710154428134	5.12266548354078	5.54475758775539	6.01185941944433	4.35917824345688	5.31329912060191	4.41923653244417	4.43979284365358	5.78904960789527	5.35594299667509	4.96346670763006	6.10552093590396	4.00866108322546	4.24610364599509	5.82577984785293	4.99653702310474	5.44109181459488	5.48178664194665	6.52581781143373	5.87036514711206	5.45455379750352	4.44659093369242	4.71731343496028	5.27090599716907	5.19795474434929	4.3330160257332	4.45826003995386	4.71691520128231	5.2188491199851	5.63363098301129	5.11461312602298	5.43137888943852	6.08566249737779	4.48766343734181	4.77482811902566	4.85463051910132	5.4083453209043	4.45136209785333	4.54524688117893	4.24396925634658	4.56522350486145	5.21669178214693	5.87120554432215	5.44953624416056	5.21493554297721	5.06614703691848
ADAR	10.2933646870075	10.2440992033336	10.1893578922988	10.5595460274474	10.4268030899985	10.7022367436361	11.5534110065292	10.522566073648	10.25003456225	10.1770106803364	10.5151950641337	10.3931107914887	10.2845981202526	9.41536334199745	10.1351948508389	10.4603982392197	10.3389184510369	9.7852523190193	10.7408774876546	10.1861982273418	10.3450989962531	9.45315595730609	9.85780241714668	11.1933676339921	9.82919063012153	10.8730525556955	9.79600290055337	11.2370037357097	10.0207990020469	11.218061168997	11.2227873636841	9.94043029981755	10.1066127699999	11.0655624404853	11.2525084973777	10.6149616587348	9.99913930075314	11.2370037357097	11.2890206680973	9.83291274461236	11.2525084973777	9.78842371455608	10.9783163287398	9.99515626936543	11.2370037357097	9.91936800824625	9.85201006203622	11.0618025380301	9.33832047433649
ADARB1	4.32397263309126	3.63944677407343	4.03030146071905	3.40155772074377	3.96839453390317	4.19218578867329	4.07586945422343	3.49975112098665	4.58535234138391	3.93119248292408	3.76920205800028	4.22073504235755	3.97022175948995	3.90422551490924	4.14486785009082	4.0815593954055	4.22835961593509	3.8287814006816	4.14091868511293	4.16661903868876	4.14986357653382	4.06255624930295	4.38928671145887	3.78181808699956	3.91662146634797	3.53665371435293	4.18523447603086	3.72947850576977	3.75718554474431	3.35237589582595	3.7895559818054	4.14163019547094	4.29753359988064	3.75772675855871	3.60426064473885	4.21640638047257	3.82244112051768	3.2145940120733	4.03124451843457	4.57160171569614	3.57426350339089	4.11541423712357	3.64324083835076	4.00382179955509	3.92899624707716	4.31765724596595	4.14287992399169	3.88809163610155	4.09733842709274
ADARB2	3.14064490583704	3.2397528448636	3.08437957195967	3.26111970042897	3.32184763445903	3.14502121261662	2.95031665300777	3.14414800586482	3.12154016940985	3.08468365336971	3.01407821002377	3.07285529744011	2.98210548798131	3.18054737248784	3.05828815421607	3.06557378043221	2.99961482430787	3.29029816086568	2.82077283582191	3.08197671243915	3.11519246997533	3.31181602983401	3.15584421298855	3.05545952012288	3.246928615122	3.25773372743159	3.1035768067892	3.22105251546385	3.26668959809283	3.0189955869327	3.17631016596693	3.32237558698022	3.1597466916441	2.99980294451978	3.07608202767898	2.97850488024043	3.15895443059927	2.89921425629526	3.04416766539892	3.13824463200589	3.12329319542577	3.10387378607906	3.1075153404384	3.03835332326394	3.06518393143838	3.09287416656685	3.00812405752954	2.94705638643104	3.19275219189008
ADAT1	6.45972752179255	5.70646198840764	6.01229407133633	5.39243340617983	5.42982229429856	5.7808957648065	5.88366301218896	6.12556088611977	6.19495798563639	5.84686043826055	5.65697036382875	5.7373613952943	6.05464283134189	5.87097071625697	6.30794137916916	5.9898507862685	6.41199267626364	5.60080319521199	6.00722710516012	5.9442123925862	5.90562166855334	5.12226047633236	6.46416925875942	5.97179422905611	5.80267114780325	5.42615802183044	6.0693623458358	6.07505742181042	5.52637820204253	5.49991019548326	4.9449729706139	5.55847831921498	5.86797562542705	5.57008368113092	5.84136571185918	5.95742027080004	6.16788434085216	5.8075269988859	5.39539427397084	6.22847675396495	5.50416458639698	5.92496209687077	5.97489268870765	5.75917805933702	5.74891094629697	5.82971430064906	6.10566704550172	6.10436356854185	5.94665319399456
ADAT2	4.43159337162071	3.93881778879058	3.75294390637199	4.49854731639117	4.63422667709056	4.12229990125564	4.25783305880654	4.32631432967196	4.45369985545236	4.00285050948724	4.32140161999292	4.90331002327539	4.37866073462532	3.70494385132825	3.91615630077387	4.54589868367897	4.05824163049421	4.19040076004537	4.55630749618298	4.51683548498543	4.11368385163075	3.93374893982675	4.59353928672316	3.96931820127209	4.27905821531728	3.94183747693761	4.16063242336692	3.62114833137824	4.63601114557696	4.15154471674498	3.86320156876496	4.72191141626134	4.39676228577996	3.74075825431217	3.79210021531927	4.48177128482816	4.52579538889166	3.55670295461734	3.73041388188378	4.60778421925208	3.54181608890591	4.32036135683738	4.40801062343853	4.52280967424474	4.11799826784691	4.89261940186042	4.55928834335785	4.16103680500449	4.13071362229829
ADAT3	4.24456942050907	4.25240809805733	4.13316030250812	4.32306898271901	4.00553943515504	4.07646885964365	4.26947380405911	4.19548302554343	4.22808376053346	3.99517916863185	4.38250355991562	4.17555199958824	4.30010748481684	4.10512071647859	3.85699528718624	4.15336658178592	4.32497695818939	4.18185865742383	3.91828681728612	4.40790742754377	4.12977535798959	4.37698640917122	4.13446460940406	4.32576894108243	4.13969572268978	4.36289323580505	4.05864632092682	4.23209897657901	4.18681680996855	4.19972210881249	4.62979682818875	3.97240961143251	4.02074539022965	4.23318225143423	4.43749409491677	4.1507894793369	4.10065402234726	4.27780185903467	4.39283433222481	4.12332339673969	4.46333845938614	3.96555130432465	4.12207676367125	4.22780238178675	4.41181765173918	4.08720480453642	4.17139634221054	4.21306272535309	4.04015033820494
ADC	3.89661972904115	4.19646412231611	4.26361357826146	4.56039490341564	4.37126430129552	4.20950231359335	3.68306518901065	4.10550535726092	4.08361172521181	4.01101121711732	3.685886435964	3.96534354154529	4.03965317112001	4.4314110192674	3.67148296267897	4.10627490274685	4.21168500152645	3.99912419535586	3.98374462100439	4.24390137466021	4.31098407788747	4.08530447338382	3.89145841738404	4.08512259555869	4.10713095525925	3.85022748475274	4.15625264962311	4.09025517990468	4.37249117985493	4.10624009249308	4.09836589639046	4.23523573259634	4.11696449725977	4.51490313959166	4.34908762598752	3.74143086943446	4.04155682941729	4.14531197135431	4.67220483971458	4.02570812311959	4.39019983827084	3.97262080100838	3.85184079304726	3.74325032779057	4.08309054495156	3.94019634132074	3.99335084626452	3.81609952611863	4.27860455180389
ADCK1	4.35409918753927	4.20638858156988	4.08176433692494	4.33226622921552	4.04245717817345	4.57705191836814	4.11331728863596	4.43308316100534	4.62051954274403	3.99250955820605	4.39726692545503	4.43394854764743	3.70829308363878	4.07224997996747	4.28118638485784	4.0702180961968	4.16073484610097	3.68106094500636	4.18010751142529	4.45437877175359	4.31689980219325	4.24994066376515	4.41139621419935	4.42987731252699	4.30052530650725	4.04758868124747	4.20668073563422	3.90155811589042	4.39477484903676	3.81456854360343	4.36234390699791	4.17766022688464	4.57971959288303	4.21756700105123	4.33811940654449	4.22998551685869	4.46993721948396	3.97968166860934	4.12349826591276	4.61206105371304	3.95367861381952	4.13944344833231	4.02722847753432	4.44341388220153	4.25150344136655	4.47070934084266	3.9291939721198	3.86927108177506	4.19946043231933
ADCK2	5.53992117281445	5.38243828487163	5.20478980956503	5.3288891896346	5.11333380072519	5.23297981624474	5.43686864450201	5.28688434433319	5.29905478332174	5.27295451273016	5.13793602638715	5.35487760341706	5.19133772152992	5.53641388688363	5.24236219813121	5.08299133451296	5.32173453541388	5.31280585310832	5.20150310108023	5.51117710904283	5.11610826774766	5.59768005655921	5.54986919022886	5.46577877799187	5.4068991402713	5.30074398449458	5.24001679779251	5.26861175282186	5.3570899757602	5.25025911792629	5.21562348100958	5.15633747701687	5.26666024967771	5.1801552657539	5.21610167015774	5.45579256311332	5.31679734232006	5.2613349614369	5.16865793536566	5.3288390145054	5.30074398449458	5.30370573309204	5.04622922794621	5.17931985230139	5.34965347297991	5.38138500860753	5.22810743090507	5.2588088752847	5.54695847367488
ADCK4	4.45546778772762	4.35312302884574	4.45591288366406	4.44756392154342	4.55955470125642	4.38066299858168	4.41859718722595	4.18804022280028	4.40483198099533	4.66809120882466	4.50305072785292	4.30734504831545	4.38560684025606	4.62776360552831	4.26544322534206	4.58425206442897	4.47914252250632	4.55137913540551	4.61904054436908	4.79998569578126	4.33099657256986	4.45189200166156	4.39880159264362	4.43603292741911	4.33118902168062	4.4790033860715	4.39916735689579	4.44610740663404	4.39349755492204	4.4434932411809	4.68378576077003	4.46755341435714	4.34957574436189	4.51700273456351	4.4739903179171	4.37445501055172	4.22010796891888	4.51173791844503	4.57087406248685	4.36515492996543	4.53431770413681	4.54114317520656	4.21306449870632	4.43011776239341	4.47866133720725	4.30042195437423	4.35271985752205	4.39688338261293	4.51365977699694
ADCK5	3.64900094798887	3.71899367984022	4.0583847849377	3.87087896399029	3.81438677574784	3.33644529972651	3.62028352982564	3.66286610076234	4.24463337123532	4.19133595963611	3.77806814579394	3.64475236193096	3.34849518797027	4.37910523293719	3.55440376720878	3.93224446496896	3.83551965632	3.65783493893658	3.95426885941303	3.73126366751869	4.09729903196256	3.83434134621498	3.69490023888179	3.55862784035783	3.75125598532405	3.80193543156398	4.02866444385162	3.98499166604551	3.87433330302141	3.55376511509791	3.91443627501002	3.82806157925428	3.43757743836855	3.62839118950463	3.9786506498373	3.6718196139621	3.70623879599056	3.60963496350207	3.6474891357074	4.18436246548266	4.51792257455209	4.14038448004568	3.62839118950463	3.79896667881095	3.73587857631476	3.69142873613559	3.44762401225462	3.63879071822763	4.29767875631056
ADCY1	3.08723577003607	2.99167964016985	2.90226654348241	3.13740883885956	3.03717039332723	2.91664802343266	3.12869265153689	3.15258540740103	3.00187029293472	3.27268159148014	3.000259493858	3.09004607596437	3.18771938697837	2.85970295365434	2.84410936458376	3.00304459524883	2.9980873209921	2.89681892640574	2.96036414801975	2.87005858157359	2.97538605235399	2.87365710212833	3.1154124176892	2.92641250593875	3.03724190742861	3.00667919720807	2.96363252314791	2.90951641165961	3.15614872965134	3.15243501580736	3.02724337544695	3.07424774354847	2.97524672552056	2.83271479792626	2.81881165156451	3.14906026681774	3.16857216405269	2.94241835186412	2.93486148430044	3.04551488480823	3.13657723420024	3.26562320294587	2.7587804171231	3.04418323716608	2.96920868124664	3.11777492822636	3.19701634393344	2.95588754871451	2.92856642271937
ADCY10	2.83061274684246	2.64584734829415	2.85211966009211	2.95595645247208	2.91635306919546	3.02509806939482	2.92190777096747	2.62273545752033	2.92004226602956	2.83077463836293	2.81909164565697	2.86207974105369	2.79491405838415	2.8211211863739	2.96678281388758	2.79570100127175	3.24579802484186	2.83954036731254	2.81773647425381	3.05176621297268	2.94349294965417	2.84799839516032	2.84933365717094	3.00628446309861	2.68656595210778	2.8251441334388	2.86836264872524	2.85831561992864	2.9605261749502	2.86228583957495	3.00450464451903	2.92540065483462	3.02225951197905	2.970510109649	2.82039512545106	2.93048208396448	2.66642104255517	2.65818302512967	2.76756370642897	2.92876441777974	3.04210119318107	2.84950222199938	2.78991596770145	2.83914443122857	2.65170222541291	2.8771289615069	2.81769620479017	2.81632037677706	2.84090070723435
ADCY2	2.85279236828849	2.99324430707906	3.06464377498485	2.92243740935367	2.84858500358913	3.00714001960023	3.10424236460408	3.13144354783608	3.0046533203756	3.03414329137709	2.96459604185445	3.04474785281772	2.94083968212698	3.05446879782038	2.89896627495862	2.86786972861537	2.93862656638446	2.93220725012761	2.98373873630699	2.82101244533248	2.98754329298588	2.94984116078094	2.87045414243034	2.90318431263628	2.98378750558003	2.99366485560128	3.04162342067194	2.88733480605037	2.92669171762894	3.07644379918512	2.89667007802752	2.86692273177603	2.99498332329685	3.10583409917772	3.05281830858079	3.07335404731459	3.09540165380087	3.04005855386541	2.95824754037402	2.99306884869516	3.01520571674616	3.01709322691684	3.00158960889423	2.96071896994725	2.96440658833982	3.02577577370196	2.94184107881657	3.02954893442739	3.0334968990504
ADCY3	5.39888445966531	5.09757129938823	5.5155318171872	5.41049923242852	5.35729189351326	4.6924402389677	4.71032698902304	5.12093970309181	4.80339570896563	4.90327496828937	5.60403119468295	5.11285478305664	4.97289482465002	5.12483681623236	4.83860339444785	5.43183407759356	5.31120784931278	4.90896036711347	5.56289802848154	5.27027842828722	4.88949426751032	4.89482408558166	5.48093737417749	4.89748487214335	5.26248731367038	5.04917325937106	5.56380913643512	4.85692680779466	5.48932377390582	5.15695524671131	4.68864685961128	5.4515025939915	4.97786963941497	4.44345862813012	4.4138224718319	4.9904666305808	5.27966195000554	4.67676292295193	4.65298955755745	5.05550104602485	4.72251099892032	5.12533462036168	5.3805230065069	5.62764536401141	4.9450581479653	5.27361517456291	5.17304245204044	4.80734434758025	5.2825132526855
ADCY4	4.06225815178201	3.91207765738	4.5321378231076	4.34938253546884	4.92344640638789	4.27573101380533	5.01039891675546	4.00821225775278	4.0822996067736	5.49982643557326	3.76180471475068	4.71516220112227	4.19058784731509	5.27073972830196	4.1477892706547	4.90256796476691	4.33764656318422	4.11869449283165	5.08955771138865	3.93638493771742	4.52220954383911	4.45010652998302	3.70716411341702	6.52328815543419	3.6292098424653	4.86092247358325	3.95535237755502	5.78578924660237	3.85767819394606	5.03739739947662	5.2479158959386	4.16701773507051	3.81872257892781	6.18303537363775	5.47049660889137	4.21402648466382	3.6788118072007	4.87046141641918	6.4452603562523	3.71771810450359	5.43584239533805	4.47954499397854	3.93375480497125	3.55044048418158	5.90664992991537	4.05452850976806	3.7742783505331	4.50640342176239	4.35425647651215
ADCY5	3.12637473344344	3.27960847331678	3.38678753443063	3.14222691944441	3.28993126454984	3.14343550613107	2.82598006976793	3.23492286207689	3.19503839465269	3.3113261264911	3.33790617948274	3.10645850869392	3.10048419465125	3.2300265365258	3.18158788732393	3.09716722184912	3.2755200857522	3.08335258904426	3.12092170541672	3.05315341657882	3.14519526147154	3.03464831639477	3.13185941794427	3.10782136035622	3.26116351928449	3.22085681760818	3.35196531909318	3.38832407569675	3.14517694030042	3.11703260761656	3.1815066541187	3.26984637522517	3.14628618732608	3.26556771714564	3.01377894782647	2.87503125694352	3.22339009797759	3.05331461039626	3.25770649096974	3.19005272790926	3.13700373839855	3.28773766783406	3.07520443873615	3.31013527648468	3.27789684793755	3.11499492832534	3.10982531254193	3.27098372817209	3.21934846650066
ADCY6	6.0440926172851	5.86457387885553	6.04355414609158	5.71603455330235	5.59823636974655	5.73060791402525	5.54152999984636	6.06448104703745	5.82502826050092	5.93638998136924	5.8420147699059	5.39266738164678	5.78947341695677	5.71092170109252	5.3543771464256	5.74197563922181	5.6427972227262	6.2229059899407	5.44840072465341	5.48874617741243	6.08309766514329	5.94093182319062	6.00216010506659	5.76307981719699	5.84086399169339	5.81975632929359	6.00172059839384	5.92290145657127	5.70544773252801	5.75121502738395	5.61873731928435	5.59843683688139	5.71868208184388	5.69360751728162	6.10919841080678	5.54530378826037	6.02088119897456	5.79342940700791	5.567888760186	5.80490572963277	5.96545609942575	5.90587411741077	5.81744915555556	5.81975632929359	5.88363129906694	5.41103213679542	5.77260246177329	5.69245062229786	5.70054227095471
ADCY7	5.3154995107536	4.71278126533965	4.61493951388401	4.66112216248371	4.97165593279092	5.16472587951119	4.79698514964598	4.48825570781061	4.92603997026907	4.54997575529253	4.13616458067103	5.00471186508352	4.74705670607176	4.85505913890307	5.05008641933621	4.69909692993196	4.79096581012715	4.82256875931617	4.84590375862948	4.73319443123562	5.17783332849165	5.08472113904167	5.22952094455637	5.41405837876999	4.73526038544206	4.44160741255159	4.65533249956238	4.48611468571703	4.69244927644755	4.39122190835459	4.75078070767975	4.94624939254918	5.10329533813655	5.16115161936159	4.77352909770804	4.80497768040175	4.55039249326669	4.64100145258818	5.06031246568169	4.90901592853062	4.40646218147214	4.60188885897355	4.62499384488147	4.26092532122511	5.07331047884406	4.97362699453324	4.76406903843	4.99849348940678	4.85216969113218
ADCY8	3.07565525232572	3.47966787577171	3.36499812482678	3.19986529793824	3.73435017612853	3.52022174066912	3.28066149834666	3.03163708695855	3.3637180435511	3.18146398320499	3.3390592043385	3.26988094194903	3.32166040522463	3.30443728057677	2.97540017689866	3.24436481134228	3.13024550705752	3.1471770120918	3.02212607136864	3.32712388111762	3.38215215085134	3.4124419422812	3.0968910018216	3.66757045997195	3.41691632869445	3.27306178900208	3.32625860379381	3.37627275081039	3.19578966245878	3.40058588011901	3.31486751440124	3.61478146513156	3.44887770779667	3.37855617094796	3.07794734704315	3.25957771931254	3.06190302271603	3.21557682638487	3.2470021870089	3.32525345302536	3.4711117914308	3.18110907318535	3.57905030616023	3.30531486620162	3.31819603122505	3.2509187449015	3.29165150436946	3.3308468104901	3.27817300852891
ADCY9	5.10230748746359	5.1975071234696	5.41560297089963	5.47659973722504	4.9972268163477	5.09443068775768	5.19324413022217	5.31564366222989	5.1975071234696	5.29910382548479	5.88666217905755	5.14882017520891	5.16109186643048	5.74401523242118	5.24391573523764	5.16002225391154	5.28878793827184	5.65202649488242	5.10283817190218	5.13416710197265	5.20040785491545	6.36384126077033	5.15787996321574	4.88504875738635	5.24673009206023	5.2299088729255	5.45315715812442	5.27632720867902	5.51060319048929	5.15439873024146	5.28811808408783	5.06272436582224	5.15054017408532	5.10498171804522	5.20327251082161	5.24259186168639	5.36010622772518	5.09568894963184	5.12997606067431	5.24673009206023	5.37590355480865	5.344116446858	5.32179560014053	5.89142277408797	5.28552138008005	5.20149871264762	5.21305636820031	5.42050543021938	5.75933121899346
ADCYAP1	2.98241741475984	3.07011040753117	2.92733687232596	2.91525868471409	2.91105019312687	2.97823702050397	2.95027528931675	2.91608816680051	2.99358671478364	3.0008126154334	2.8436104897676	2.97286920859272	2.77384359439857	2.87718069261721	2.75892391145089	2.83577255594362	2.97118581195783	3.04240155232612	2.84165589280402	2.93821176118211	2.95473910013234	2.96273706658272	2.9720833517646	2.87282054051278	3.03937049396763	3.06115856183554	2.93025458599096	3.09751882658529	2.92085519558626	3.08892058359318	2.94140689063059	2.91783171884578	2.96893420484175	2.91316066905265	2.86970743136282	2.94781976611315	2.9215057235891	2.96066954226019	2.85663588430572	2.98067512643849	2.94570739819483	2.98621200682632	2.96563905873645	2.8659151488008	2.99103552412012	2.96488041741495	2.81292021770565	2.83882675618246	2.89163965032227
ADCYAP1R1	3.04920731648335	3.07026113683903	2.98707826503303	2.84883031060686	3.04345516593321	2.90095998406594	2.73313139046407	2.68844973789736	2.97388996036772	2.77142763809712	2.78337424634772	2.77718734023275	2.70232739443844	2.92661379878506	2.85681773046305	2.95661516915253	2.88927228731797	2.93155469329362	2.93137345524177	2.98913229628725	2.78166758802621	2.85893109560329	3.03837395089911	2.92090881471167	3.05679402559397	2.88102436697094	2.98343546662788	2.95471595486666	2.86158356801439	2.9127298499825	2.79772762265876	3.0334255549392	2.90764034006936	2.90764034006936	2.72092588323387	2.76010758348751	2.72113002808621	2.62802868630365	2.8011350542494	2.97172489002923	2.76579823884141	2.79374914993738	2.89315358163084	2.80408057283314	2.95385515975196	2.7986486263935	2.73314917386259	2.87506371358654	2.93029195184173
ADD1	7.04888031944777	7.19979999267498	7.08023694074329	7.01187429861969	7.05866997631152	7.04962466600781	7.039059307326	7.22175957946808	6.73156647152276	6.98947301167008	6.70963415017141	6.81533817805674	7.2235263800941	6.99061407040771	6.97882040357464	7.32752904441364	7.02446411635214	6.96556939887952	7.09854432161271	6.89995375001319	7.41556233949464	7.30681957812521	6.95612570384835	7.02960846049646	7.05935035294894	7.07196163698284	6.97766720931252	7.28720903926836	6.93041931294823	7.09550403687216	7.37977500759237	6.96301038430209	6.95665781784848	7.16565743640302	7.21078143253734	6.94988794281258	7.07525637024392	7.00299364894885	7.2916235809304	6.74062135610386	7.27387429887126	6.91495702770472	6.9345677976102	6.72582968028518	7.23578441246469	6.79718944785742	7.07637435633666	6.9436219359994	6.91589096066728
ADD2	3.2280686168087	3.30986676902207	3.07053594554303	3.36722381526308	3.29492405935396	3.27691325495819	3.29187669499608	3.33677349335032	3.3160845843084	3.18091091250017	3.15205682906058	3.12694716866277	3.31296466365629	3.23358548646679	3.07254420011561	3.26583157666188	3.22153336773509	3.12016445079989	3.3989710809353	3.30122609176753	3.36675349499867	3.16572721228335	3.20723957499318	3.23626677160632	3.26481438446244	3.21962163899151	3.09570654943462	3.41872317403574	3.30517277894475	3.16563224537307	3.22558846787674	3.25449095437333	3.24164672935484	3.18275237681415	3.22338219919718	3.2523011914445	3.28372905780122	3.33752863528639	3.33256315527817	3.26934704700734	3.1919460799651	3.17417763931519	3.16359745310377	3.15366465911503	3.34446563551948	3.13593839982807	3.26707017039415	3.39821477876634	3.21116152476145
ADD3	8.47532284543132	8.62066975356026	8.98378752182991	8.78344625988077	8.56349071875252	8.86475521923797	8.49948284694056	8.91388183163232	8.4008372545402	8.78595495175319	8.69350658020171	8.40392424432109	9.42110788414185	8.87510169340172	8.76235957680706	8.9630521923318	8.39932930514768	9.43562001723491	8.52777706328479	8.71939327262914	9.01892151225465	8.12038327595232	8.77382876996936	8.3533925887716	8.87039991540811	8.37293888515908	9.10966694828043	8.80739473646972	8.97868736282386	8.22712174719105	8.18725772190874	8.83250317963686	9.03216393858412	8.45985573947871	8.24156584180029	8.78966545053343	9.06449033053607	8.54803858103	8.04001703139172	8.72456182944991	8.29737401994403	8.98062095339422	8.44370483906218	8.91980165169035	8.29893054669145	8.72650543862426	9.39515708762315	8.95121088598599	9.03909316941754
ADH1A	2.62122412623146	2.99210501923403	2.65816070993704	2.82706106799331	2.81731471745379	2.9391162649568	3.03427880642137	2.85290543373689	2.79353445170687	2.71246258547074	3.02320732769784	3.07863785441957	2.72437345758266	2.62323474082366	2.8299405475233	3.0745369428979	2.76701224032716	2.72844380601607	2.80104860526428	2.76732551198186	2.86548541917402	2.6329319721142	2.63935127999591	2.82631746535583	2.95985454718828	2.7724611768613	2.67100521662044	2.99344349088335	2.81649502771781	2.96558445895514	2.733720664124	2.80808183103703	2.91388381152511	2.86938615984723	2.71364484840866	2.99671075173026	2.83889735848448	2.58351491876398	3.0824021783848	2.78758352469495	2.81157723682239	2.7177937063634	2.74571845905578	2.98685733144627	2.87720505304637	3.03540995427295	2.72776824062705	2.69849809000547	2.64104218137099
ADH1B	2.67955874462544	2.61843688257897	2.65017247865396	2.81418714336247	2.65343054195609	2.60919667958718	2.64911193605414	2.62240728230201	2.64177412779595	2.61975964141718	2.82262265036762	2.66980578680311	2.62658151003222	2.907383253225	2.67943772174618	2.74688780645281	2.8506882807093	2.60799600523244	2.61236662974039	2.71406937408973	2.76056551501741	2.76784811985699	2.67858241956476	2.63863853702181	2.62412437935193	2.82716694651339	2.65266502201245	2.68973191873016	2.79852254370836	2.71654165352532	2.81232169965511	2.6556523709005	2.61599807348815	2.64281158137948	2.62077575650615	2.65176042220707	2.62771542362627	2.81870200526887	2.78664483698326	2.64518202904468	2.81410354431868	2.62526385439354	2.7700177454614	2.80599138756552	2.760452946685	2.6699693842958	2.63154511623299	2.56498392679925	2.88207775826594
ADH1C	2.95028443874476	2.66034207804011	2.71645295376653	2.79803516098945	2.70657567939204	2.84001684237873	2.78116914482379	3.07332889384545	2.85913340219191	2.7876143401358	2.53223088561153	2.67387548113485	2.73208820387494	2.84493387836578	2.84169771716547	2.67996701958796	2.5403137533099	3.09320702155364	2.51020268495435	2.53533844431769	3.15663216413453	3.06402128833174	2.91506609210697	2.90509439534161	2.63875540440628	2.75460731663494	2.69200891376535	2.75800901028694	2.76951818494486	2.68769368771003	2.88545106719884	2.68240396358526	2.80924112677859	2.84585291446295	2.85572077907819	2.75312794664291	3.03312705714408	2.93370920228989	2.80154897437314	2.82763084841169	2.65961042516326	2.75943694049818	2.7787201901754	2.51736704762276	2.83001327233318	2.6517287076397	2.70670449706676	2.83294533983832	2.8140240738037
ADH4	2.91423084166754	2.77830426037336	2.92327069767829	2.78617514232347	2.91445455368453	2.7588948797438	2.7999245038939	2.77118433660238	2.77865610791183	2.80787415768097	2.84336979771109	2.9117616071513	2.66340870925918	2.88036945468177	2.74799915925403	2.90316392371875	2.94732446581563	2.91184983160871	2.86981087765423	2.94792208148545	2.90612469449768	2.61823988764907	2.92694706524925	2.74186932100045	2.80355686358825	2.82882406893902	2.93534521767084	2.79699158502175	2.81066539084891	2.69846705706801	2.83292913950622	2.92714735868084	2.78612094245646	2.7399948768105	2.82330371742599	2.82297871298983	2.79709362129822	2.89505789451171	2.87727334943532	2.80382045730246	2.7914835156531	2.83023557076351	2.84893844232812	2.86238833521526	2.89848839191781	2.92463802210397	2.69992674268971	2.78525741322783	2.89618690701524
ADH5	9.52108901670744	9.67212096017464	9.70229897016336	9.86691811280166	9.919425870827	9.90874808508086	9.83955531801636	9.7409285876751	9.46054340790436	9.23424231589167	9.51725073727508	9.89422009607685	9.75651898953224	9.2839026643847	10.0409582699771	9.88396202898874	10.118168617316	9.1278627142024	9.84708759859239	9.8776960586821	9.96239337606006	8.21806051903414	9.73884918607889	9.15734895025387	9.86065573945926	9.61471586171804	9.88632241122955	9.68176277634315	10.0194046411633	9.32758084621195	9.28027538942834	10.0612050725722	10.053210383738	9.31866248297891	9.22701232532519	9.99602031515187	9.91723218467223	9.38954940269471	8.70162854856465	9.6909143719895	8.79657450234465	9.51374658831158	9.75989563480442	9.7357153569063	9.5439825792269	10.0408583210867	9.92972955481914	9.7141737520652	9.55190600260154
ADH6	2.91240690691013	2.99479203713808	2.82563525323813	2.91004691912426	3.0181606317028	2.92502307377492	2.83874430052061	3.0105417558156	2.83124106628039	2.94074696956039	2.95384591223295	3.01265025108765	2.95138712381666	2.96589846641054	3.04028860471501	2.80130559799562	2.96895118134383	3.00828281412903	2.96112235411697	2.78726355839627	3.08801380014871	3.30970108287129	2.90289223739359	3.02860153094369	2.97197483063696	2.97844901671731	2.82986794136631	2.87269961642504	2.90085970928666	2.86394339189084	2.90289223739359	2.99169455850468	2.91361090285861	3.08185750532782	3.08801396287651	2.84094638766864	2.98541848550878	3.14078960648043	3.1112118836702	2.83465442824615	2.92845069427835	2.92681813032304	2.97448768952409	2.93800965060282	3.04781476215213	2.98714169554518	2.93589862485867	3.07583654965292	2.9480891210218
ADH7	5.5201447064547	2.56823219934885	4.41932437112939	3.45014122830932	3.81828898016621	4.72993559319203	5.44383667231217	3.79055085880039	5.63346270669357	2.9748873025317	5.38709417693067	6.11306944507369	6.39456127977952	5.34186296873905	7.23519821363704	3.95645317978017	3.37915919657879	6.57659090415926	5.20415550479705	5.93481535479581	4.63770816438157	3.27079340539327	6.03534521357222	3.76213693819242	3.55104212241585	3.51964411477329	5.09529596879852	3.54534019188237	4.27956002656722	3.37229127390478	3.92785186486417	4.58975719924383	5.35645373465905	3.53896337711198	3.37330266551743	5.97068812555068	4.56652603866209	3.753700885231	3.62137870714583	6.13161903903056	3.56533994691423	3.89040046342901	3.84319595655347	5.92232921142779	3.35818694114745	6.54240480951674	6.78285428537093	4.25738045153469	5.88405430166476
ADHFE1	4.54170557784125	4.51115267430391	4.99243654156338	4.55693409095374	4.80267616494906	5.0649655977535	4.61904767511162	4.37226799553591	4.42482687286582	4.80454683784347	4.41620004536075	4.90615548287106	4.29428778148664	5.49238665623503	4.47757750482043	4.82074797302463	4.79296272790396	4.68929485126767	4.75588164469868	5.04856418551986	4.61708112490486	4.52647173821141	4.54703529440594	4.88393020645142	4.51958569427186	4.26369519707461	4.94360546367382	4.78748327030231	4.56108723457625	4.51995525888418	4.82746412764832	4.77819418835008	5.00682740985434	4.62965089783191	4.4947221036572	4.6155782167905	4.39746061693398	4.54914426389008	4.75371430385077	4.44352609164726	4.2004996483664	4.7798232894983	4.69067902551016	4.43598207116804	4.5240383821903	4.86845186000955	4.32886772790541	4.70315748777746	5.39089271938261
ADI1	9.61646759569323	8.7455863252756	9.17427654346168	9.77848629296614	9.66171848727886	8.92821468361632	9.27881786176872	9.54064976159641	9.58639301439361	9.33564648243229	10.2684624489017	9.84715185640431	9.57482687028536	8.45437204608692	9.39440255242702	8.9230521315009	8.87570146416004	8.88810462232795	9.70470886165491	8.83315711111683	8.99847752474967	8.24446253226164	9.86065094102466	8.70623230147166	9.31701423383929	8.33573185668947	9.57753365054261	8.8192551768705	9.9653805036053	9.0593102691508	8.69456841535039	9.89116178350896	9.42688206426558	8.27564925944663	8.34467718798652	9.64240586686118	9.81010139729103	8.69639316150989	8.28963867814239	9.83968673576788	8.51912201525346	9.67880932634789	9.69856639183762	10.2847672275534	8.83806138207861	10.0116683821148	9.83174388288204	9.35201947592141	9.13671120165631
ADIG	3.40536435308496	3.46951303780411	3.45497214098814	3.50544459834455	3.27795379423144	3.27599139078232	3.22860121200246	3.34452285422602	3.35521469012011	3.47014347739198	3.40662290161527	3.51089947396529	3.63868992802333	3.51001499402593	3.37045711120946	3.56902460557964	3.81280195993317	3.47546317557798	3.08741420803287	3.36727811084771	3.25553181990574	3.72837316403528	3.39456232722412	3.75754698350086	3.44523463346167	3.35155496612992	3.43361775601943	3.73708729730136	3.47392820918629	3.55142271036331	3.48644963382374	3.29258648397251	3.2911250778154	3.24219121274438	3.29755638048389	3.2534511054765	3.34590363786716	3.25676901805583	3.52522709796194	3.35427232630627	3.17111871775903	3.44571805025664	3.51980911126753	3.39557192460747	3.47282099879627	3.47831614624834	3.57767410162565	3.32859359801644	3.47762820696319
ADIPOQ	2.63978137609401	2.68424296187196	2.55560587776648	2.79911223362195	2.8389988488353	2.68865182987459	2.40950382428034	2.67787936371947	2.82476352926895	2.74528510338932	2.45917399039572	2.47548944204615	2.8251386350546	2.91600883664161	2.66455485820156	2.4757358458467	3.03553778026263	2.62326902140654	2.72285465742089	2.85325396870706	2.58716536454174	2.77674338860365	2.66115579717913	2.63808939206763	2.69893961343102	2.71503179994619	2.58863592727292	2.6895506290843	2.79707381798031	3.10819129948634	2.59515720145861	2.83121344793861	2.70265600825384	2.85383722414364	2.68239073141278	2.46465200703072	2.69335798789849	2.99785104017707	2.78517160170697	2.81892674469143	2.44946289601755	2.75078815074086	2.47777989275483	2.50702716041421	2.56047835196382	2.52096809542204	2.81923902313604	2.60765021478932	2.89754213979278
ADIPOR1	10.1066404468811	9.97722469247924	9.91601280003455	9.57754090489813	9.69352170585753	9.79265513192187	9.67629956220692	10.0608720658309	9.95761820923247	9.91601280003455	10.155773643623	9.76497390132566	9.9311240839917	10.3919508875976	9.74648564701439	9.70863096403762	9.47928261452244	10.3224069741172	9.5479098638845	9.92925631754509	9.63714534324805	10.5294191058012	10.0621114212501	10.282893271545	9.93347921726427	9.99621594247704	9.87501850492349	9.96624486715449	9.5464701002899	9.71037346760112	9.90854103856869	9.6580543534681	9.75243851840044	9.95596322891011	10.0295368940166	9.64097027001885	10.0167544966321	9.87328128555121	9.95922277352324	9.91433842582255	10.0643193158218	9.87501850492349	10.0057055151839	10.1099947782011	9.77665404426463	9.72648006801003	9.88970452200334	9.93164501027514	10.3347264967348
ADIPOR2	9.29158499986927	9.39231730271636	9.29158499986927	9.20934693463484	9.18490081819498	9.06046856411429	9.24611349838973	9.51433857103962	9.23355757296415	9.35664479158209	9.48011672135184	9.37479017273468	9.49486172106441	9.85502597567601	9.27695628564339	9.34938663912105	9.01631205768011	9.82359691576029	9.2308946353189	9.23504796528525	9.24901772841987	10.0293534249591	9.27220531786126	9.39361979622114	9.36882824768749	9.46325245353993	9.27220531786126	9.46011704052277	9.19274510336592	9.41371446342451	9.25803981552475	9.16881250636283	9.04676461123181	9.27836577582183	9.42218785232215	9.22813102725816	9.48545179192379	9.18446845755629	9.42344029002873	9.21581874883844	9.6155268050455	9.33370336828275	9.52198842295028	9.45149873354568	9.32042752859298	9.35087664055981	9.46589552897589	9.46857891275183	9.83311890204704
ADK	9.16960224371516	9.31377139081736	8.6693463725602	9.09333817821947	9.15305474990892	9.23076438861405	9.27801217146509	9.20236665004388	9.32477041757191	9.30225172733719	9.09771866819199	8.92362327602645	9.39617251930899	8.94566049247507	9.23581295226105	8.96739131651437	9.02340353486393	9.11262707779342	9.16696220084979	9.21905351784084	9.27989775181877	9.66397100357654	9.17900555980361	8.73890763591172	9.29284397940186	9.44261877644549	8.77660697918768	8.77470617978979	9.11677277285377	8.83233551185294	9.17302470055168	9.16580054527027	9.22699213000216	9.30029537380776	9.12074573230079	9.26464770180742	9.20487356767992	8.98125536825608	9.35405698421515	9.30177708465638	9.35616360265612	9.28342566273808	9.07213518581779	9.12074573230079	8.79247460297067	8.98125536825608	9.35616360265612	9.39402499350446	8.99828712689815
ADM	10.0079142068703	9.61019868088075	9.33072802778156	10.1381373818445	10.2207050434133	10.411762270575	10.5071695569708	9.78690220016272	10.1826173316556	8.97240372876062	10.3068022230914	10.5434112906491	10.0637748471762	9.06904534379075	10.6631221167997	9.31292602081707	11.0741776169165	10.4233264559034	10.5361697623007	10.329881461252	10.6323220577747	10.2103370839668	9.93462698981599	10.6710802162956	9.5449948608403	9.6955343304668	9.28685464193696	10.2807191172334	10.0660121748561	10.4084766040784	10.0052170225446	10.1466334077161	10.3309275275045	10.09793439433	10.2026688141687	10.4222793906181	9.71545760702682	10.5178602331354	10.4823493844514	10.1097303691021	9.86352524867376	8.95078323272812	10.677033948453	10.230686040944	10.3168522109717	10.4566172168492	9.99200027078031	10.3151436575533	9.0416757970421
ADM2	3.85828190442112	4.18008697423809	4.07586723667703	4.27262493641923	4.03895514367919	3.89120391626247	4.48937796730206	4.19892252178922	3.88425112595691	4.0068323303154	4.15144942287409	4.03789939776134	4.01715688697897	4.47913143889221	3.84461513755625	3.74673342224108	4.25792725080816	4.13244363186028	4.07875782880372	4.38868723485273	3.88625503338216	4.27668831684437	3.87952856433806	4.00176561354002	4.12824672121359	3.87107570629775	4.04694340256115	4.11195896379981	4.19978054016171	4.34422049167393	4.32246667644287	4.0180394529658	3.90452063144186	3.87484191384831	4.19610433560016	4.36971082274783	4.14318257806044	4.29231103579414	4.04940874216741	3.89883095795084	3.75625787256124	3.99273469506512	4.23077404368754	4.10538039480905	3.80473608046814	4.01708839045304	4.00055753218234	3.85625954414763	4.3617543729459
ADNP	8.2501993632018	8.24448178198658	8.59206784812358	8.44778554224451	8.36124797548592	8.24335875789975	8.18230156958197	8.42296981071224	8.34095265183258	8.45210372489774	8.50022658777842	8.40935600851672	8.34776090109852	8.5353490649816	8.18044109750534	8.37167740446042	8.29235658192371	8.61928466716926	8.47674689090407	8.45565075535688	8.5643414215091	8.80316941308531	8.37460194437418	7.92763373440574	8.3703388084263	8.17034303942221	8.61471629707455	8.55317611721779	8.51209332886076	8.22393218311831	8.11283224892891	8.45240942559043	8.3695645228654	8.14495962127034	8.01635060699172	8.32727921790025	8.49547632069724	8.21168787961412	8.22188416128685	8.43772082674837	8.64688201846499	8.51508638082845	8.38401572283266	8.5496671792337	8.2543648927227	8.48612645732043	8.44226336291044	8.35930615225618	8.57498211694092
ADNP2	7.70931329394126	7.67320242437141	7.6819783080877	7.78700081292879	7.75586980848011	7.44868445977299	7.76477655440879	7.68262146035635	7.65010169335911	7.5050830300066	8.00351285054894	7.91862993875138	7.5236279300433	7.96628508721286	7.42167003561799	7.95054915978168	7.66508186615283	7.8377712935938	7.95570452228846	7.91593153964314	7.68407108905021	8.21334381428683	7.69198790136369	7.59857525222453	7.6573665363902	7.61191624892734	7.66601236940415	7.93085839503236	7.76232883180896	7.77936377564245	7.73653966114611	7.73343997835435	7.44881208141247	7.72788051661097	7.87973169460423	7.74138315321397	7.66659997798247	7.82731853073522	7.74629510453367	7.63503360712245	7.86931447844885	7.50099799859828	7.79141260396674	7.96391660708878	7.70602109716847	7.88658807884085	7.51866428886543	7.53271555030611	7.93005304800027
ADO	7.38529152636132	7.17437666935759	7.28203073786831	7.58113858656903	7.33417014770239	7.31169707053584	7.53586971791241	7.48868483039781	7.50906104396471	7.25794564809057	6.96438162612619	7.24123465855548	7.26520749987287	7.0820148945636	7.43599197329393	6.98494959747953	7.39984796906019	7.23255255194844	6.92082766450274	7.15848259917285	7.3072351942368	7.46824313856237	7.51512430161504	6.6770404920021	7.39379012800243	7.17303110324859	7.45583892840944	7.13900286037846	7.62645827239323	7.17558923185049	6.92596054175563	7.48540732933478	7.47324878990805	6.91983670063579	6.98295611523064	7.60148117655097	7.57550820241455	7.13848331085248	6.6439595040736	7.58646736581252	7.06211313226417	7.44251703025211	7.20213578146011	7.27145377306848	7.00730921138226	7.43244929498363	7.44648613650946	7.4331237188917	7.34039718477598
ADORA1	3.22181030139529	3.01309972937695	3.07867115662235	3.25793467334482	3.04421389250667	3.00950672881564	2.87986993576569	3.14960154142828	2.8729404982071	3.00481972344663	3.2372030045728	3.04104738722064	3.03280292256326	3.13916906715551	2.93488893694214	3.41926206454499	3.01991921112238	2.94406858134377	3.05849259891046	3.10884014402481	3.01120493526332	3.11354603069507	3.18525702687866	3.18444443817124	3.00840196275148	2.9424774272946	3.06405399142664	2.95317401551003	3.21524697992269	3.24494672271408	3.12503652712952	3.03496088167951	3.00514973559759	3.12390938795471	2.89444482199467	2.89461426733573	3.12436061808947	2.93572489002891	3.1101918046254	2.88867712726377	3.08751140529973	3.00108398357417	3.04635397450129	3.19791768319105	3.15026515970588	3.03223852227723	3.02531466734625	2.92734530302416	3.11552886478785
ADORA2B	7.3819685425289	7.51273063379079	7.4439976654648	8.77973620899901	8.25575842310925	7.57349638048687	7.62414098158612	8.01957421073284	7.51459654331423	6.86132677669619	7.80368883226293	7.48669801541123	7.42468656207308	7.06787730666959	7.12550493280352	7.92497471824622	7.72602388226934	6.33844450586755	8.16555159262573	7.05705997892101	7.7280134789771	6.88161854276359	8.76454839184368	4.25011365423895	8.83203498107857	6.25553130798068	8.79678489497784	5.53046074754899	9.46409675125563	7.17994899845419	4.74031839074813	9.20482688428114	8.86256524475994	4.20790475262942	4.53596676758327	8.88881830880888	9.08792717214888	5.4470111816763	3.67574276698231	8.833095134044	4.85288557539959	8.49197842403009	7.60292950681589	8.97882422471275	4.61177038176585	8.81884107401294	8.78713910928475	7.12269895355138	8.60002300327008
ADORA3	3.00508502999874	2.9343846963184	3.20173708360376	3.00687071723936	3.27571377421075	3.10056891585283	3.56059581372731	3.15035728336628	3.28649541927787	3.22768616287697	3.01886982911626	3.11356527016777	3.41665944970907	3.1163097644608	3.36257359056419	3.146911602984	3.03674851620078	3.16444333280362	3.09795634842401	3.02183558657523	2.90265057211034	2.98518069421195	3.01494948988585	2.98842699776745	2.94988704885037	3.14305268176177	3.19506646195997	3.11062420287689	3.01654790349204	2.98889951458587	3.0746551621001	3.2622291881723	3.10271262368273	3.17834466938191	3.0685313820105	3.52028870902564	3.14820491424476	3.01934986194033	3.05853466847935	3.27198064748307	3.06738559974539	3.2185398475547	3.23082812561605	3.02769513392575	2.97504501845305	3.11483992407048	3.39072440802984	3.30378604807833	3.11722712827735
ADPGK	6.61422538558672	6.52991571523322	6.71968506161327	6.83036613756821	6.86331927469321	6.54371671788352	6.44092828337263	6.73158085870522	6.76174414229536	6.66741669848718	6.21024396807899	6.57893707433379	6.55934632249644	6.51699441839196	6.54783725000874	6.78067017260846	6.60283121849262	6.21310918966772	7.01678098778036	6.3173086129903	6.68118187042335	5.9450052534012	6.48390766726772	6.95562567543805	6.42001917189697	6.9193935845485	6.56349338931698	6.86117432516676	6.64686965316787	7.04179695735695	6.80175141220517	6.67215374577322	6.43075719847786	7.05567627113059	6.79025822423522	6.35168351268752	6.57278279533083	6.79825740938802	6.82062860507439	6.59538974871915	6.83735635077039	6.52401318352599	6.80216859282619	6.17769340772166	7.03012787203906	6.45848175166979	6.44313631968716	6.57518733970499	6.41077489138076
ADPRH	3.49395904868832	3.34011033165371	3.2837230648347	3.74049470466918	3.3725305493246	3.3868921427332	3.60207062505861	3.71373880548056	3.1580542010094	3.2557978172291	3.19100200348795	3.32195852699006	3.3217341065868	3.19100200348795	3.0703556945356	3.26058938969869	3.36435298480583	3.30922299720508	3.53123120922969	3.49395904868832	3.28719567528514	2.91410266066607	3.37566249872022	3.54125422011615	3.26825472029537	3.43125397903407	3.22886246991885	3.19284627966941	3.54497173100988	3.56679437129446	3.52859857172762	3.2904554280508	3.30046826581382	3.70687065778742	3.91125411561102	3.45053175837686	3.52689955665282	3.37180401351533	3.38879874135136	3.14153529207635	3.34941289889807	3.20967165524853	3.43831825669152	3.16463768617266	3.79875295363219	3.25565399696314	3.25550478389353	3.24987313478783	3.16463768617266
ADPRHL1	3.39450989479296	3.66041323178557	3.23182905002778	3.39198464080151	3.35206090037957	3.57232256915159	3.45007423565152	3.56264060529964	3.35319332580468	3.27808999630694	3.43461416680441	3.39778353428274	3.43006258248708	3.50122922920266	3.35188036879006	3.29672413873688	3.38275564711961	3.41978103493179	3.1220570905591	3.32329838871271	3.4312650322863	3.40602124541861	3.36960698669449	3.51223169393948	3.59355199271376	3.33884411452473	3.23003877773922	3.37183816479552	3.36732047462626	3.5874333689512	3.36585834488288	3.33295526740562	3.52046051136631	3.45220934535279	3.48990209351603	3.41668775200413	3.51223169393948	3.74253916832251	3.42024413172633	3.33388562834561	3.5016882285289	3.26959224778242	3.38047682872514	3.40397219391512	3.54400839693194	3.37237274719047	3.39994313081213	3.49331310434135	3.46022339195779
ADPRHL2	9.09955039209582	8.94827666012151	8.91635536592586	9.14463869834751	9.20973039482069	9.16765407669448	9.24654536695156	8.98123352592746	8.82799943281177	9.1329696526673	8.99606869132167	9.103371571061	8.85649129916303	9.07693800363131	8.90420626456894	8.76044484199717	9.27888249532871	8.54550352520603	8.74572206421958	8.30391349897624	8.61423336938302	8.89104085805027	8.75189712476893	9.6355932907801	8.66812061571918	9.29881055815859	8.6493091404473	9.4404918544132	8.77724224372459	9.59438459620174	9.64804426437438	8.81428386773984	8.79027992650041	9.57708923486994	9.67517821835756	8.83434860406159	8.68628527551721	9.46038703716414	9.66726930682163	8.60031084980876	9.4337994224647	8.77062965446287	9.26122977173033	8.69401117684972	9.5913371174713	8.75409055588342	8.61617891097568	9.30410978007814	8.73980948025497
ADRA1A	2.72597254854422	2.6517956737538	2.75428918876242	2.67644345072168	2.73364168494139	2.7631471747548	2.64567682391952	2.59719422513261	2.69616345167797	2.88771503552145	2.73823582682896	2.72597254854422	2.60207195602559	2.65249519330047	2.60415383295939	2.68396801233177	2.77594093129671	2.80777518729569	2.78270703133157	2.75649562243585	2.82631745979424	2.58657909942046	2.71214941138753	2.87762398966346	2.64975204897707	2.65055595056255	2.7360568268739	2.7944159642071	2.67041391068176	2.71703926678236	2.71081207103171	2.71844773230757	2.74327135227844	2.70751691680296	2.69076693941414	2.64459828176955	2.60336440067939	2.63773751049692	2.73952324302365	2.68694396156	2.6039932969139	2.84865452100377	2.65011796925638	2.72225760815682	2.82109538958428	2.71214941138753	2.60754394023791	2.63187155573811	2.65041370022379
ADRA1B	3.40157591758268	3.39747123501333	3.1827123179752	3.7223567601162	3.42720762493132	3.27520503326279	3.3335097732372	3.39448746966737	3.36190868231799	3.24441891138336	3.18257195266995	3.89832472243816	3.45212948487911	3.65668083639733	3.61226724859642	3.48239124208248	3.66285791243782	3.30086180584452	3.56949593486698	3.6315243658679	3.31578865344892	3.8400310111663	3.42556394961525	3.44913550169176	3.42193007747081	3.48189754730042	3.21788987244958	3.55208695076196	3.72214968861519	3.3982651047568	3.69755908897247	3.44953968893973	3.30517715911749	3.417247606334	3.34925549439738	3.36076148515903	3.41901592554385	3.24547374557959	3.3275437756246	3.38817948899389	3.37592899294766	3.27633401392483	3.17078585244082	3.21773258260072	3.67509619201243	3.88384365323756	3.47314651207325	3.32277169693753	3.66285618195612
ADRA1D	2.90192447833056	2.81292634053079	2.94543323442603	3.16040188706042	2.77488763409192	2.95704123131086	3.04996916518364	2.80032436107466	2.83298738329093	3.07379224324526	2.94464371029503	3.08490220033962	3.06259526025067	3.10782251574946	2.78856328248582	3.01494595861296	2.89837948352723	2.88406529569671	3.20132607876955	2.8283005667364	3.01690561412536	3.00245931468726	2.91168429523907	3.06658927473364	2.83066063854515	2.97444135028034	2.95149512549445	2.81692996250732	3.14668740596343	2.9476238009024	2.92924753535411	2.79623279296062	2.96196235525835	2.86190066812861	2.88491496016008	3.04673160121569	2.81919508917949	2.83225738268092	2.94451917820148	2.84888091665567	2.85920539427954	3.06812456927271	2.82162565707355	2.95078420092956	2.94015152994378	3.07836396283962	3.05816500771539	2.96440143155811	3.09931165766517
ADRA2A	2.74266534648329	2.61068652081539	2.9075460997168	2.68094861199405	2.50797972595303	2.47432707800837	2.553218208762	2.61633936037392	2.8952059060871	2.58924065900173	2.72112246103422	2.7390973022908	2.59813893916499	2.56616116172673	2.62734911740295	2.84214125428624	2.71551934608884	2.80383996140963	2.5965780714302	2.78997043272666	2.71154137703671	2.65843306459991	2.70018054155578	2.66367626593263	2.59927174592131	2.69659860977285	2.82644664110492	2.9501272791839	2.65339450406901	2.78500530802303	2.69670676100345	2.52154521278596	2.49576639638277	2.68175138698642	2.69144247674441	2.55542890089824	2.60362922370834	2.63174207307976	2.84306588020822	2.81684983703514	3.10416790887025	2.58276435552658	2.55711864833029	2.68376558811029	2.72387675349266	2.69738339947187	2.58972300906514	2.72546666901953	2.56523461247329
ADRA2B	4.40911165961015	4.4470571205511	4.39830228002174	4.18700948071469	4.12060187245179	4.01080139082627	4.09191446036683	4.0938608366935	4.02634133043782	4.22521127742044	4.35037415007583	4.48148711957478	4.03111516792775	4.58052704747185	4.11898839971578	4.51283221199176	4.24575142896356	4.38433364535806	4.0778348578396	4.05653790546707	4.24635953285581	5.02873845481556	4.32789524143784	4.60407286147092	4.35937952382167	4.21340021886821	4.31883460547931	4.30090430057699	4.14106022868668	4.35842000818395	4.22383506844252	4.08463883696313	3.99283425297174	4.19413220874998	4.24380048260963	4.06078855460428	4.06246700488567	4.42603450086382	4.48558999829965	4.00562155405588	4.38320172279601	4.1725379582808	4.49209879071825	4.27787592527171	4.53314172107941	4.38817622630707	4.00983687007213	4.02906556345203	4.47127776943614
ADRA2C	4.15636852995944	3.80088539910677	3.93857672261321	3.85408823043331	3.90355542795331	3.74246683882991	3.46236727344495	3.83847371676435	3.96835397156509	3.87593025258795	3.66004220264517	3.70579445937387	3.62193655960621	4.06408966208909	3.79808748562308	4.03141648010758	3.80003153995098	4.18054450641362	4.0323977646731	3.7830545545934	3.9559098456544	4.16686206690584	4.07392899589459	3.88543095058295	3.77474886612328	3.90765281451358	3.88964414687538	3.90210626882617	3.81875972492039	3.90374009132424	3.79757355421699	3.86025787739288	3.72636987958996	3.82460674371089	3.94394433149653	3.49229757636668	3.80618586453439	3.80709010077902	3.99774122367	3.91436087654013	4.31184078198833	3.8370932791013	3.87772663242396	3.65887423085079	3.76775723260569	3.69658923915965	3.62654426393642	3.81808366043843	3.995057623268
ADRB1	2.66966750875035	2.73378795421662	2.85062358203932	3.18203127138143	2.88270741503347	2.82089977045505	2.83397684098339	3.21950527673149	2.90646034230997	3.07503258252178	3.26495955030578	2.94645511978323	3.23217243294087	3.86136579524289	2.79981028155982	3.3071083873375	2.88434908169322	3.81142758145902	2.88779617980191	3.21004911602062	2.87923017616603	4.1642774065737	2.67780037804866	2.84526358251301	2.73825385254449	3.0581852917428	2.84963552717005	3.00541797801498	3.1667120522026	2.90571133955725	3.28791821449468	2.88025819794128	2.82127220268953	2.98188875886252	3.17143752595025	2.83367526102779	3.20197538785609	3.04214688709534	2.92130664170568	2.90312514561671	3.6734917155161	3.06470128074995	3.25751661851866	3.24505352693859	3.35222620427772	2.94172652009617	3.21401252929193	3.02333933005613	3.79832750666577
ADRB2	9.98100197744532	10.4199332743996	10.0489121407599	10.0099944758964	9.37136388014085	9.50644414473696	9.4484414671718	10.1198659039031	9.27668014156976	10.0127387673602	10.6233076252762	9.76259653729025	10.0327974794262	10.0127387673602	9.04584014377432	9.68925714755927	9.54161603487347	10.0373060484671	9.2213447182943	9.37694844380992	9.32740470054043	9.8303412601162	9.66981342404932	9.80950348150522	10.003645952638	10.6644342685518	9.71998656871312	10.2485863930911	9.6908776303106	10.4491817156323	10.4026345724993	9.23035616817588	9.32453678688426	10.0695800928221	10.1372914508618	9.28590225437927	9.77623638547677	10.4514103486582	10.0856603819996	9.16372380249453	10.5031074782771	9.69249061378509	10.3870680892069	10.1556985466896	10.2329226536847	9.5077819857039	9.70798461374737	9.99324780604165	9.69249061378509
ADRB3	3.01595154804873	3.12815631762071	3.34374173544084	3.24118824175448	3.16777884406085	2.94619712533339	3.43896932853168	3.252811700211	3.11392834769275	3.20037967137656	3.24844578246886	3.29605616102022	3.25430650294527	3.19019063109263	2.95643287820276	3.12262714256783	3.48047061237182	3.36403436615727	3.35009008973605	3.22710268824557	3.03386183690743	3.3658789436167	3.04545616825107	3.23642865858592	3.13787511978756	3.22503065701376	3.31362167087005	3.13570558200876	3.23004782971889	3.32711832248618	3.74140583216692	3.17036781886839	2.98741776810163	3.01475524994111	3.29067549765591	3.39200018724568	3.23947962938319	3.27680948363204	3.16829155442489	3.12620476007636	3.41008868515803	3.19701974169351	3.2649954829845	3.23596509010954	3.24665607980022	3.2749337568594	3.2407341557428	3.18895532912453	3.18871934758625
ADRBK1	4.45515119213366	4.26408467706751	4.25009037898329	4.33395955027279	4.49003652057494	4.13113938806073	4.31119696845369	4.39740883583082	4.41114042193488	4.57674992900514	4.62308168355766	4.34483821454259	4.50984087865039	4.69852344533449	4.26822944706872	4.21051531601995	4.27205179782154	4.79722498763669	4.42446274185495	4.47962900093074	4.27485803942791	4.87009933688004	4.39352500936629	4.54538331540045	4.22879840601961	4.33665316505803	4.21631800789621	4.68814242689673	4.28904581857406	4.48727545333705	4.61060673256492	4.42337821935667	4.11404129555066	4.49960087962944	4.39592660313522	4.26978610726172	4.34435103855437	4.58663024225079	4.73069299557392	4.35613265460343	4.67874080248257	4.49808591257849	4.40266365127934	4.53943897165248	4.44376969464695	4.29888887790077	4.43986440450568	4.46448144505463	4.60434774903885
ADRBK2	5.60903116534198	5.39811796865351	5.75428503378685	5.41141429890092	5.57545192218387	5.3369592774085	5.69058188543336	5.76076715292149	5.64672518624791	6.06017021065348	5.42606746208746	5.52513840610973	5.21114227802534	5.50829501725803	5.94380676291387	5.28587404283285	5.79298323757897	5.1582858862331	5.68752663923474	5.54104719325161	5.53820385336283	5.93726771372583	5.35460284595237	6.29675096659335	5.2300978430675	5.71913826830059	5.43808297075019	6.04484516111467	5.23770549818612	6.10473723966489	5.87256081158848	5.33497955497222	5.19441774277294	5.95430849117079	6.40300191257343	5.40101745370572	5.44183105798601	6.329478627818	6.02035448124156	5.37638742302389	6.07370336504429	5.6134555140051	5.61567973271976	5.24606924382172	6.10167062283558	5.3052070299299	5.12163706297237	5.58614185645858	5.29523400721296
ADRM1	8.61824800504497	8.5769671751249	8.54100938020999	8.56178848619044	8.5738312852383	8.37773936531592	8.70290475844143	8.70290475844143	8.62929910192908	8.50550325162707	8.57296968261584	8.50035572826724	8.60005738899439	8.29017869196968	8.3441933213314	8.77237545877847	8.60752583907655	8.22980636804334	8.54232142181029	8.39690818263445	8.56178848619044	8.42518274048867	8.59094239304944	8.64396426944248	8.55804964501909	8.79332031539955	8.52847866939845	8.50274832002138	8.54574117649038	8.74909587349571	8.82691286984641	8.55539444283723	8.40283756726802	8.40213776085152	8.61080101576565	8.65511870364319	8.65511870364319	8.66264762359905	8.49681104421069	8.59876028320104	8.62066016183661	8.50077169002439	8.49247279836488	8.5546438589103	8.4875298385312	8.49681104421069	8.57555219125125	8.3814888554275	8.33464152430299
ADSL	8.11224915955352	8.45474966251713	8.15043176679016	8.4169352578575	8.57437407725766	8.37480981469198	8.6997915458766	8.6358746468613	8.36513682615826	8.30628884928656	8.03918242649935	8.26941336119833	8.26451626692401	8.02650705278555	8.37381566773403	8.70987876230946	8.79750944146205	7.79272449739577	8.17006923756439	8.8672408728394	8.07193097737018	7.35128642781035	8.52842794044654	7.35282902556281	8.73473570547153	8.02521545952564	8.55097491715104	7.58419479322939	8.71326179367233	8.07800196386783	7.60797160502686	8.80475521774288	8.68828848297121	7.48817936012467	7.62363240618881	8.87882823044154	8.84093219099426	7.89701618806482	7.42603890125117	8.682425818539	7.56056934575105	8.6475949065542	8.18718789469348	8.48359076579321	7.77794112172235	8.6243848099754	8.62133319718426	8.26073203325326	8.47627392272359
ADSS	5.65322511528411	5.90348712164588	5.46250540400807	5.73911039193954	5.97180599284853	5.82321237435377	5.76082800008923	5.82534172486804	5.72330960976934	5.86576993304146	5.76025811167359	5.71242871699621	5.87929705186863	5.56921296024288	5.72627096791885	5.76486875929473	5.7676637159172	5.68629042403059	5.53937554660517	5.71173365929031	5.49101013284951	5.37466306868496	5.79331390336897	5.43600219932479	5.94815313333535	5.65203225861502	5.67492322609963	5.45999961328893	5.84648118779715	5.60468104988072	5.39028896528077	5.9891648738009	5.89890812936034	5.65493306478562	5.23737245726044	5.86037594991877	5.90007333321011	5.48547680902348	5.49947462253291	5.83658283081115	5.55556440816069	5.92484544050183	5.54109291985121	5.8599556087317	5.5222923692946	5.83008697754161	5.93366266187548	5.72287376001034	5.74114097443711
ADSSL1	3.16775637911759	3.57696670050149	3.94668290152657	3.39621851834092	2.80034679203892	2.93384552879321	3.31964212418751	3.71752771516358	3.16836545275413	3.69244727458044	3.13749509227879	3.10895579373179	3.92115283066724	4.61833486813598	3.37542923006269	3.89504770075492	3.16729824519552	4.59131559629098	3.01080671292294	3.55061177599129	3.84041177594147	3.05265953205922	3.28549059556058	3.15107776676353	3.64413947195535	3.23338986623177	3.95984220822527	3.97369714011968	3.4875798730252	3.41409329162771	2.97731406497877	2.95788189597021	3.0778589681793	2.86668016141959	3.35830111964431	3.42020420857393	3.76377050088112	3.18433563785238	3.22136886944928	3.2860327614677	3.37382309384097	3.74222529918061	3.36688054153809	3.25883111928573	3.19064079162793	3.23378399727382	3.9380575106284	4.12088999796919	4.55412487393138
AEBP1	7.13487925713314	3.855774782584	5.29916274803041	3.96669920780644	6.23442875455154	5.99233942005568	4.41144327941864	4.03595023591388	4.82140151518159	4.25097884883634	3.99433617497944	7.79469187948164	3.70171980058183	4.74088688249262	7.31242794339315	4.69815342169043	7.83386631053103	4.34622711158881	6.12829002050679	6.87034715342347	7.35323526048815	4.90677372711316	6.54539954467283	7.53349850601146	3.85816235258847	4.46471763375966	5.02739299588853	5.00142581626405	3.94584108693493	4.34312821458032	7.31232861196275	5.80178174263833	5.60177805980389	7.08692361121743	5.42665737673741	4.30607685740298	4.00017499816211	4.3452331828658	6.45052028993795	4.64046104437915	5.36161777206894	4.1751567794241	3.96464783192665	3.96721984587689	8.08317489658464	7.0940644690858	3.73748558352051	3.9321476063568	4.57472226955385
AEBP2	5.36797624757102	5.35590776132822	5.44749264243816	5.60442103077635	5.65692994972727	5.44162196923874	5.33002207767684	5.45181445717647	5.50255087297294	5.50154209265418	5.64291646841232	5.36592775734824	5.56207961817509	5.47843888207543	5.55229754204157	5.37075396224592	5.26178546462873	5.49961256237465	5.70594263594604	5.64185534571852	5.42469515891358	5.56051529492134	5.44178775939841	5.23097147449112	5.43251508922246	5.29012777871537	5.50460593546758	5.47576071297416	5.62795465879607	5.48747185479816	5.41520517947785	5.66922081732757	5.49988446209057	5.30468364989276	5.36377980206496	5.41211243858683	5.50777456048579	5.45586333957566	5.40535597501851	5.54666702650219	5.42312118952626	5.54587579566383	5.51529356699073	5.65834069923789	5.45820001544335	5.44027285310319	5.59469242485057	5.46879788159653	5.52809022200001
AEN	6.07885333933192	5.96488827718836	6.03677704318763	6.04948513893431	5.79627033575438	5.35170248846193	5.78078279302946	6.0188648059616	6.08405306021966	6.2439933803124	6.32451114114514	6.00787521520545	5.6240860820346	6.14605406792295	5.46984943027377	5.90268723771447	5.99275016099299	5.76575941242416	5.78144256632807	5.87231003728061	5.81093564843883	6.01799726485705	6.02928739157702	5.91770039305716	5.93302575465731	5.86453811454766	5.99303501679337	5.5388158495289	6.00431890578077	5.74195396263499	5.96612028972268	5.78918756105619	5.40767741904407	5.82130288469557	6.18203406654362	5.77594056399466	5.97789893816743	5.81935008411014	6.21944837641649	6.03412722604139	6.1856847916304	6.17068833262405	6.5105028087773	6.23894827093799	5.88605359163118	5.96844134876784	5.64129477622036	5.72181500381442	6.08643398298923
AES	7.72947746768789	7.64651916265278	8.11254623159941	7.73550767156967	7.62311254861888	7.82569399485828	7.84639586676249	7.86516079430284	7.99665488667913	7.98710851802874	7.89735719704578	7.51145655566022	7.6747681375963	8.0077530543855	7.84072837253957	7.68816222005054	8.11881824192044	7.58809299337651	7.5833179394139	7.71980271726821	7.74228822326808	7.58038510151935	7.70897200950446	8.12754962378924	7.64745544267704	7.60622083440631	7.98921404490948	7.97530457362677	7.71308367795954	7.64060665412785	7.92181787510642	7.62946839026456	7.77862899812643	7.66024371734093	8.2874864328429	7.79375087265513	7.80750096266006	8.07973431917645	8.2066386674511	7.90460930350159	7.93846078136699	7.89779644483583	7.70925852729284	7.83173336583592	7.85429456879276	7.54868419312806	7.66923171587279	7.49528962251393	7.91328130331508
AFAP1	5.15945723004259	4.56039775194898	5.23158300650107	4.23447210377024	4.52421277915586	4.7304108202367	5.03407582547021	4.70399484240933	5.18984457971064	4.91604067835382	5.03211355302788	5.13366003699106	4.13749124801806	4.38782815484861	4.83241999912236	5.97563323446007	4.85527043872782	4.08190653630642	5.55532228180514	4.96166908727567	5.29309132814799	5.55487965557809	4.98472824761975	4.98790242742057	4.48536542094083	4.81505739504333	5.04491982451448	5.13958220845063	4.2121820773407	4.93965470740158	5.11335921863473	4.45446533236715	4.6285617061037	5.0966419340326	5.60743611006492	4.88069015581583	4.6059010176612	4.968808716515	5.12680318876932	5.01015441917098	5.29570715052762	4.78397119516136	4.71957668249029	4.87890386134926	5.38033261707356	4.96372385629784	4.13151451560239	4.10486973583653	4.34154814126182
AFAP1L1	5.58432266807446	6.67221380627871	6.30564017490596	6.13597063021813	5.64271987163712	5.90250287519014	5.40833408417066	6.14790379088481	5.56495823658365	6.62441558986637	5.45174642582882	5.38465313477198	6.41396548057959	6.56085571487083	5.5793277141063	6.37264014947868	5.57509442441402	5.92581686382014	5.25301384046836	5.53819658217507	5.58160009659825	6.72501075975993	5.40584592413876	6.23559176631392	6.20498960149901	6.62234052734876	5.93524344485719	6.2788861282409	5.81211103921039	6.11980887664446	6.3768839607515	5.44888495421849	5.63992920201478	6.41940589791755	6.20332075989306	5.27337094457026	5.82109908761757	6.10875245658258	6.63626254224309	5.3919303384636	6.71304395147496	6.1695949130188	5.90329481785498	5.30672389673235	5.93524344485719	5.25563732116481	6.01478023373564	6.30966463735319	6.12250363793882
AFAP1L2	7.81605133884168	7.2870863329206	7.41385141941542	6.54513982802982	7.06204692566155	7.86508068352532	7.60053087365475	7.14410277395721	7.76542033898419	7.54424360050627	6.80460048764761	7.29848363635225	6.86818806768576	7.10085808426332	7.31925529664188	7.07693421702065	7.90639964773781	7.07176778846376	6.9245850261691	6.87671859531985	7.86340175004736	6.89541869848969	7.47911478207995	8.10959568321053	7.08582423504512	7.36315448106726	7.18140368484069	7.58609286473568	6.5293341851604	7.08195355661746	7.75658392364452	6.91557877289012	7.51458097697902	7.91810656176684	7.9726189229024	7.31986138437613	6.97857296049466	7.27665843181188	7.85390278715366	7.44187421962219	7.80062300897748	7.27896446575155	6.81654165194209	6.72344300531178	7.57247190319652	7.09427110766898	6.77063713508553	7.46145757126784	6.94562988131019
AFF1	5.32959374669544	5.42288418779148	5.48155892453396	5.50290773326541	5.25045022118928	5.50483069581659	5.2496665277315	5.63403665454289	5.02552425272621	5.43741403098894	5.58687947643255	5.42246320526636	5.52463471273976	5.38851821883418	4.87304176585259	5.63216482828714	5.17511337665177	5.59290166713086	5.40668230665527	5.08210953665334	5.63115280532421	5.93604404766875	5.2519506307348	5.22379269819576	5.32788321660343	5.49769966083671	5.37518917313823	5.57442050949658	5.39173528152814	5.62439322111477	5.63807064576267	5.18906374774718	5.39337849914465	5.43190704297706	5.63330864927649	5.18830697841647	5.49416220419779	5.78439667356152	5.23214772801589	5.01456311440077	5.77337859377101	5.33996373754735	5.49102860487612	5.45779188868921	5.35580587446683	5.32749881112944	5.40857502012348	5.36929804346461	5.29945666337172
AFF2	2.78879385262595	2.91151554524677	2.8400238210726	2.85519101630522	2.88681474969777	2.88334642864352	2.97833411507323	2.84205662037341	2.74900123530155	2.74736585968426	2.97818451018087	2.94632095215171	2.80093126328269	2.80186429532132	3.00309429577035	3.03183328139107	2.92515585695962	2.9379910431067	2.93910337261175	2.89196983736285	2.81087256548132	2.87320641460313	2.79479077475676	2.97699644055933	2.89586461446883	2.78040359024615	2.83699778138312	2.89578724396771	2.84942553464834	2.93777146083782	2.72524308381679	2.87540617605661	2.87249592660461	2.90362403677454	2.81105535913807	2.95115003230965	2.83865612019642	2.97533437304719	2.98334827904937	2.7621376267574	3.05183329081724	2.76081580301527	2.89966136207229	2.95100461305452	2.96654955855788	2.92472008269002	2.80482563553534	2.91431328420121	2.80559561184776
AFF3	2.77685853981343	2.65925703400634	2.63103798412898	2.73264556423373	2.65368641931691	2.59680677277768	2.65021881963038	2.81165329009261	2.84753193516795	2.78679496182924	2.6672491387633	2.67959625508173	2.55448305605583	2.86752893049595	2.75683887337914	2.68632957365112	2.68568830521594	2.63549339630404	2.70220150721006	2.56693165256434	2.63584749739282	2.53301459797169	2.76215717389716	2.72318617224655	2.6598300765191	2.721955865475	2.63513928695238	2.60983616580441	2.72340533239775	2.71678820079387	2.74509278135165	2.65496058251579	2.60487167104886	2.71623888951361	2.68109707659924	2.65187823137636	2.79269098002725	2.56887485136435	2.64286444713187	2.82407508991994	2.58981452211994	2.7709075897196	2.72340533239775	2.66658547654456	2.58443804390419	2.67734972019414	2.56793613106006	2.58795401233849	2.8415204260759
AFF4	5.73234951233875	5.91778813739347	5.78725112146876	6.05810006463138	5.69825705996354	5.67754000876334	5.49808657011145	5.59223854267452	5.48661189265419	5.8441020190635	5.59593951132317	5.70984728802567	5.7151709890818	5.62145609924149	5.65944880319258	5.73947345832579	5.59294189418241	5.8981261134551	5.85149893242146	5.5719451770255	5.9648992912504	6.45660898112215	5.47053235304506	6.19897879119738	5.57108849876015	5.98319446635515	5.49930132703985	6.01471259906181	5.646719476291	6.23796954755158	6.51511771052949	5.45206757346619	5.44077980907123	6.28471778661829	6.52145000213396	5.3435998703242	5.39470699055478	6.21480996810017	6.57699931136816	5.33745838054626	6.3643708308211	5.53062686635353	5.61143367934776	5.39658007327439	6.08271419088106	5.4582852048181	5.46125830933575	5.46694563701955	5.41025778730873
AFG3L1	4.22073442891348	3.97096359496637	4.18305447826405	4.23466110884333	4.19205770518971	3.83148288836494	4.06415428322535	4.0945470454234	4.03194032142089	4.16777743379664	4.43947077875397	4.35134096997869	3.9923794205218	4.24571378283263	4.06510312344024	4.28976195704016	4.26856601385191	4.26245949811126	4.38506064799317	4.45858620454409	4.2201859180084	4.20737538009454	4.26754157740252	4.114033004272	4.0750289724751	4.0470109883978	4.23754160779373	4.22076690391865	4.27841288833132	4.19558958071048	4.02908521542787	4.24506982174528	3.96824325621325	3.93712460289411	4.2715333073665	4.14615745510409	4.17026883651381	4.12030003882139	3.95479314338143	4.12141872253175	4.04467461423019	4.22583475394478	4.26648211268097	4.43574386212971	4.37171980756364	4.36842667660819	4.09125867659385	4.14685883000273	4.2866868914231
AFG3L2	8.36072692252308	7.30176093017836	7.60214217096412	8.07426598113745	8.41155535331239	7.70535063887492	7.84061142601268	7.74623752133963	8.11006712743979	7.58332494716332	8.19563083168304	8.14240875501132	7.68963815041397	7.46114698790196	8.01267223457928	7.76082779795876	7.95475879469908	7.60214217096412	8.19913907602978	8.16634673651093	7.6136307575944	7.81089032297273	8.44704170940361	7.6043765218659	7.81571467438931	7.31880294151039	7.99303317660399	7.32412369559461	8.27234031140894	7.65131581412328	7.42206271324989	8.47854161934206	8.05349522576806	7.00743966069956	7.31586760174451	8.13211382987219	8.07668945841442	7.24228937989808	7.11612927009566	8.29382436606516	7.22361625564419	7.98177052313497	8.00766750412841	8.34649820876811	7.68870804000454	8.31398319054453	8.04395447001183	7.73259209071813	7.9093615690024
AFM	2.42757607182561	2.58772347065333	2.47435942460791	2.47133178229237	2.63471577191192	2.7352505925722	2.63047770584737	2.45710217999794	2.59300100262266	2.53237745152447	2.59798832837492	2.38888366837521	2.79422260647143	2.48363652589612	2.87109770572551	2.62624702685016	2.599009854259	2.53114803245943	2.68150862235224	2.67444975185777	2.36821254335717	2.45059839484958	2.45221618351445	2.62093653776425	2.59542192199915	2.50513115478125	2.49421142803412	2.5601632159276	2.49147394205695	2.40148440216804	2.59290351044306	2.63760130234687	2.72756251364685	2.5601632159276	2.53447296291112	2.63384587574073	2.47877517992486	2.56589220089603	2.52323973311313	2.59984307044519	2.39269592959492	2.54553622117551	2.53186956558823	2.6044492990056	2.65201866554086	2.41775067793302	2.78040949630021	2.59634637828464	2.50255230890211
AFMID	3.48562472649384	3.16438470409858	2.88670946626066	3.27356075376833	3.29248599346004	3.15722280392812	3.49490041965846	3.11412968320598	3.61034503384767	3.16581382378358	3.41783228783938	3.30140196144159	3.0619282339059	3.06106967531187	3.30868884166054	3.59252287893184	3.41260703502913	3.39726491898872	3.6450058050368	3.21456256339602	2.99491501868425	3.07647265120199	3.48078709902324	2.99682434233519	3.20400742942956	3.38666498639852	2.96228208322587	3.37263818337809	3.29762405474603	3.48612478191956	3.45766904099406	3.31381186298764	3.19773675601819	3.10714647757886	2.97884196019252	3.48866819110814	3.16047914687008	3.29916494542548	3.47657313884194	3.58590590952131	3.14619490235809	3.20518658662633	2.98576187473773	3.42230935817064	3.33098151925365	3.32164221842821	3.11507548760562	3.41342198930667	3.11438020766489
AFP	3.34579082983123	2.83295996669138	2.96633939968729	3.043708930873	3.11720025634713	3.21117558748928	3.23366545455818	2.95558351130862	3.19791599491624	3.23875255919455	2.80455808707255	2.81072781865696	2.95605961876187	2.97529539488942	3.19574867098774	2.86686088739527	3.12475069954597	2.86691160318921	2.97678685323754	3.04183348151368	3.21261322499486	3.14248570217958	3.31980075430465	3.10349838056857	2.84808546605037	2.94453570772524	2.97136966058796	3.20380898185934	3.04320323990115	3.05262198673032	3.07646070229656	3.11107128043364	3.19693727642622	3.02284301725341	3.08714254666329	3.21736098559685	2.9616638030657	3.00344646316958	2.99244908130847	3.18499991500228	3.00097712169706	3.22195380912613	2.76422545466919	2.82183805285437	3.06835432612719	2.82748551071171	2.96211484164626	3.16618232010484	2.97960964272343
AFTPH	8.3181889182077	8.17702918104941	8.52191378547002	8.53181883845467	8.52114877426696	8.43875836799979	8.50876881251773	8.26566754000332	8.46002264540608	8.4232295074459	8.56545115817218	8.64496247836778	8.41587087985387	8.53092921494517	8.52302229320476	7.99535202334608	8.29001786826841	8.87030053749444	8.59605919139147	8.66987627097506	8.53646958644834	8.76379277379597	8.27435374853916	8.81148845007316	8.15011796239122	8.37428783765354	8.45679197707659	8.68649528887672	8.46547598119536	8.58795300545867	8.58400470703354	8.45600363130119	8.38262177870777	8.64530516061897	8.73297296487089	8.44505407158502	8.22793519847815	8.74663762497781	8.74585303322991	8.40072933036319	8.58705391587196	8.36853197498625	8.63345181878172	8.49443267233129	8.66673690362733	8.56810452354923	8.36143967852828	8.6112608237111	8.46460410830805
AG2	4.21526201394081	3.17251240851796	3.06635783989674	3.77322319238981	3.89753446054714	3.58914878568133	3.94650760843458	3.63599469485849	4.13926895990065	3.79069039700682	3.93025522819883	4.03411148042307	3.8047861615558	3.37623137221953	4.29616275111436	4.18567248637282	3.51790788960485	4.41838306976768	4.62079907815848	4.58535834809414	4.24202098341989	6.56737456712291	3.08532072576989	8.01954625365252	2.54318953236137	3.43818935254037	2.48777630734849	5.92055785620745	2.85566414034977	6.14339118806753	6.30852376115239	2.92103144601493	2.75940350342833	5.63576973972876	7.7203532920434	2.94641520123143	2.78406021996275	6.92326134771868	6.79153410054935	3.04643980594241	6.22169674176765	2.86494394404473	3.28720944142684	2.93784902222072	3.63191341485483	2.99206035302853	2.87227156392298	2.89684690220393	2.64849209808302
AGA	7.33624334097927	7.01280886902483	7.1801190478117	7.10140438194625	7.16097030947247	7.41947047579685	7.60765012694669	7.05537251788131	7.28124003333205	6.85225346285314	7.18103625254067	6.97426621003728	7.4119901864398	7.621346902304	7.54851103953129	6.82035747337177	7.37334499666845	7.69334357290063	7.10729544415445	7.37103136724276	7.44523022076095	7.13302064070226	7.34575489751074	7.717453838236	7.07014796117402	7.20820599009421	7.21353959937602	7.38156841328319	7.14588633603793	6.97030305746629	7.08594850960442	7.19709141844465	7.41626635399617	7.56954655434445	7.319897327613	7.57307203358021	7.10699282234541	7.17651504826217	7.22812911246502	7.29958862057398	6.75211454482809	6.93158642606088	7.15389751263949	7.21421437254538	7.15435609634683	7.03715894668469	7.41026452274081	7.49285170489097	7.58416788752743
AGAP1	4.78266841104819	5.77506052698129	4.54623013880077	5.48963387877679	5.06734735801205	4.29224678468794	4.43829289078559	5.11762661426383	4.88989248754254	5.2570416860905	4.74774159945345	4.30416883448778	4.83018130551618	4.99732772655422	4.39129661404872	5.65030863348146	4.39240687734744	4.69890196690482	5.43462936317469	4.53552061339296	4.89591659558443	5.46679512525023	5.05879482537333	3.21246394760836	5.75008537595258	5.05394503867708	4.89809048832481	4.10274099968888	5.55081842907257	4.82643258329303	4.58481198970275	5.25393365281835	4.72456148459169	4.0426169817972	4.45792735562438	4.82501665385638	5.28956483196454	4.47625496355183	4.14505171176462	5.13205136041424	4.94914799030761	5.38963084900987	4.70599636592003	5.03529679124495	4.04979620079245	4.73279853990155	5.09103690890018	4.71978386462156	5.20526130680916
AGAP11	2.96580231874172	3.08160136018076	3.2959119788426	3.44841945583286	3.52663814638509	3.01273718986083	3.07112352045318	3.20591614615574	2.87492085776509	3.23854726333548	3.1198547885678	3.16730846645279	3.54915367437642	3.02705694224673	2.87426035047285	3.20074750518204	2.95524448678151	3.30389063267377	3.04203263094015	3.37629845889895	3.39163754087771	4.29232265431704	2.99372553629748	3.07723640838448	3.08929519483083	3.2219828683636	3.26402453043455	2.9494257653064	3.38858040132427	3.06284958809271	3.17064771755774	3.45176176680365	3.03279492287817	3.26025138146683	3.26506967498429	3.080704684678	3.19114784098302	3.36356965405273	3.27614018915346	2.91892358057012	3.02225956747042	3.21750953781082	3.07160978273087	3.12079683983234	3.30032582230677	3.15945972951412	3.47015202215036	3.2786556217986	3.04461409991393
AGAP2	3.34693425128717	3.34211790548497	3.49717049868404	3.27746240868452	3.3396754467324	3.17052320527986	3.31347887932738	3.21848856727107	3.42041917117178	3.30106413577487	3.38433848258489	3.49040366888692	3.2452870418464	3.45725741381026	3.06374617939486	3.34820881421019	3.49853757898406	3.295205064712	3.42573511080972	3.25801199072176	3.34311491627702	3.08291033770881	3.32739169030116	3.28911322513875	3.32302511122197	3.30588840119697	3.45659641763137	3.42764271166388	3.26767191328601	3.37167161931199	3.50422499631884	3.3210305705845	3.17584604192297	3.36708905890199	3.19620838617098	3.29835159180135	3.21693789868135	3.34956452153083	3.28219524920833	3.39117379443386	3.46850262325397	3.28776850659221	3.28601342351715	3.35999641980841	3.42130506817883	3.45089357144901	3.23988920175116	3.23300784874205	3.42245822067545
AGAP3	5.62848365673605	5.58838171324214	5.96454904009	5.95525315443722	5.78534223299049	5.64512124518313	5.6729380984147	5.75431732726666	5.58889793677721	5.81331614176141	5.60133879523842	5.80673911921605	5.53501501337568	5.77340472465949	5.60759140798119	5.86984969922457	5.69062486935826	5.56178397145126	5.85386093038266	5.73486303783518	5.79291179505092	5.73390525651325	5.6417195125987	5.42741992609497	5.61258788275117	5.89562257735648	5.88367128075362	5.83224599205171	5.87718503456445	5.77371090326532	5.78954402949322	5.75482153644312	5.65352479289913	5.62885630286179	5.66433734601132	5.67351065950186	5.73302470035361	5.58703686650856	5.78695981644262	5.61297634121613	6.25082330399977	5.77525096200229	5.59351943933164	5.62211475772873	5.77525096200229	5.77066476442778	5.57371081264318	5.70488028764516	5.74673278429328
AGAP4	3.27135241364587	3.29485067046347	3.44007272871153	3.29640560608606	3.47489217997457	3.43444207597734	3.04868955249646	3.4100084622271	2.97974971766624	3.58583705442461	3.61104595820516	3.21198937069289	3.7303883561296	3.37278800742917	3.24389059543734	3.971860711638	2.94105490514213	3.68823740518384	3.82140435679485	3.65956582963869	3.80840627099171	4.01059581311032	3.38745412034507	3.4198526918581	3.40802258596117	3.56371368765583	3.53186982834408	3.69436202075035	3.40927186166323	3.22392195988629	2.72250905988442	3.56151924243312	3.52723877927272	3.53650087741545	3.16141030621749	3.19604462132355	3.50667969964987	3.0902410123715	3.13943018721603	3.13646421334787	3.44722787978177	3.65405105692447	3.12398741251576	3.67534036682245	3.65537354337391	3.33599353513314	3.77356854061946	3.18747239368497	3.47456927812972
AGAP5	7.59309151669362	7.29591706695173	7.35053304376803	7.23002469576754	7.16566189161151	7.43647295493432	6.97055329627603	7.24786446447317	7.11615520146468	6.87161095537992	7.19390671207464	7.25944721624291	7.35605635692627	7.23065517042065	6.78584531273571	7.58601976666726	6.56643125352847	7.56544498115659	7.53694597284916	7.56544498115659	7.78194975503672	8.1175309890608	7.64641160533193	7.057057377189	7.39759226624992	7.11315230300086	7.44410375517178	7.08264814850935	7.34318848013144	7.10085667860038	7.11207510223324	7.28742766437522	7.51614237540339	7.23851282917079	7.0364455008154	7.12020979299965	7.35749157251328	6.78623356856032	6.89029715236022	7.24574720096374	7.03303701671839	7.03479928348244	6.98672112724087	7.3117007131232	7.35205971043227	7.36709840646601	7.44858663238888	6.96467922239385	7.34379493199714
AGBL1	2.45753608421564	2.59015926241449	2.35939195789499	2.63823092484538	2.63679612551043	2.48201433864138	2.89190259130612	2.74051788712794	2.71645584220354	2.62322598385113	2.85284630486051	2.49439576884571	2.7931325458125	2.77371193229377	2.7466080271835	2.80413695383631	2.94445091325783	2.59141324065502	2.55443479187419	2.51429678870403	2.62910748418237	2.41937213382175	2.49683953617157	2.71016919282843	2.61327627069805	2.82889123553792	2.410369917852	2.61955097713129	2.65605090959922	2.74501025154932	2.42782906948595	2.65468688394011	2.51835779454937	2.78619760921043	2.74249603574534	2.88003748772121	2.74572900263903	2.60229529893821	2.46825716977051	2.72450936037583	2.49911542428787	2.64260847440895	2.29250133318612	2.84523316726047	2.74895066545268	2.5292973180157	2.7923366666831	2.75185110399163	2.77527975189753
AGBL2	2.9737823023975	3.3159331887016	3.14258858802946	3.03679814827384	2.78605681561266	3.15308014503241	3.08460868951453	3.09321291287521	3.19277148243289	2.84690669961156	3.19078783285747	3.08532188606708	2.82688789155532	2.90726009790749	2.95625738903868	3.03644842970707	2.85940942502798	3.19883709298433	2.86896763477407	3.20138487873958	2.99738199925377	2.7628056907049	2.95992291936004	3.14569125333876	3.2391614256144	2.95313308386502	3.09859282529054	3.28061128442465	3.01192273661509	3.17578900656355	3.5105666529387	2.80595538735542	3.10706521332453	3.25364199821307	2.93208906573088	3.05118322750365	3.05795815666389	3.13684900187289	3.02559836713533	3.13938214714059	3.10302000672198	2.85576583668877	2.94786928439371	3.13773499714673	3.2269587273002	3.05180556698097	2.83943128870108	3.19035994881687	2.90535362264626
AGBL3	2.41278762199985	2.38282515548614	2.61529910010053	2.50382746480146	2.60855270360334	2.4658804396099	2.35967152270778	2.45489042743369	2.40333102606277	2.50802980840779	2.61453609588492	2.55149459224036	2.59892890285895	2.67701672264423	2.53130831566249	2.53062785559226	2.53697317220358	2.64777598827343	2.58990619281424	2.39996999778433	2.4500213811147	2.47936053350499	2.43120751149219	2.47745508749344	2.40451605334289	2.39550155133497	2.61169764320386	2.65900513814082	2.51249376119692	2.58339318286301	2.46099000660891	2.60561561504565	2.47850368049216	2.63786338911167	2.53698704374404	2.38368671140877	2.46907011881599	2.45155738876082	2.47745508749344	2.42270928344493	2.40451605334289	2.51621621915098	2.51595383494428	2.61099354745494	2.49989743161911	2.5545309201259	2.59673324896917	2.53184978749557	2.66674264075425
AGBL4	3.00050887675631	3.00445080961501	3.09055384267389	3.22251728427108	3.09550774345101	2.98098990232982	2.89866434473112	2.93352729533244	2.71286985994406	3.03922699128215	3.10657280044136	2.85306323405427	2.99530879435198	2.81674337251157	3.13734247701972	2.95048860408277	3.14706362447135	2.90239540890093	3.06427395396889	2.86359153438201	2.80198760899521	3.08053001289372	3.00835262655202	3.04297559333108	3.01224976933525	3.07716533265683	3.09415260956757	2.97794005933012	3.21850317088937	2.96243622939136	3.18806775210949	3.09889430784768	2.98958578456387	2.96759401645629	2.92371045580728	2.91123540944864	2.94466723876818	3.0033776519509	2.82270656955141	2.73461666999698	2.79683574947733	3.04530550009642	2.87282194049024	3.10955551179194	3.00094300887816	2.86750324037123	3.00326053771627	2.9911054131693	2.83304689953575
AGBL5	4.6093313300344	4.14029683309673	4.35262389008815	4.5763160464707	4.32101291899925	4.49108733920978	4.41243556874305	4.46890595219929	4.60501420641805	4.28610907727978	4.42371555828722	4.44263929253485	4.06619843944222	4.00215474701793	4.90086190408663	5.43073673489846	5.01253629517283	3.88090843297132	5.30230450842857	4.82186088976514	4.67972744534626	4.03140318614819	4.9062884049595	3.75851713508282	4.6179753366547	3.79742105095835	4.74813380043016	4.07120909886169	4.88581779748891	3.87615262700625	3.97479893699972	4.72953598961619	4.83484916647221	3.62925801140067	3.71842825954667	4.78564125354773	4.82065767018575	3.85305992344452	3.66933875220232	4.90384256144946	3.54586523247721	4.70828444763242	4.36291254373935	4.79264706768163	3.82163634788278	4.80425623769012	4.57227078272686	4.04603751870237	4.53231477452108
AGER	3.08669564268103	3.06483908331976	3.15596183579644	2.90466116161529	2.96756546411844	3.0692226249855	2.95032265430032	3.08993653795524	2.99044716793382	3.14027292915086	2.82561592970726	2.95391605538682	2.75121442232644	3.00718280102201	2.85121696407459	2.98258892611837	3.06397580377946	3.0265706206979	2.98872660385003	2.91378914375459	2.94642590637536	3.09550708898889	3.04042663398783	3.17689528839714	3.02336076362822	2.93455604205959	3.09424442398025	3.01654607717789	2.89819192001236	2.95668271718769	3.05189211487154	2.94751995800552	3.02677319727516	3.01549189710632	2.92149031767831	2.93403034032066	3.0430273767456	3.11080680535045	3.18959080028622	2.96501157273117	3.17700727767603	3.08198298623829	2.96346963770111	2.8365617209031	3.12519881598508	2.93685506163621	2.7788418912428	2.83052077856148	2.97805230776923
AGFG1	6.83156046284777	7.04911553266408	7.02141560658782	7.32350472653585	7.1683206862653	6.96307791681817	7.08533309801665	6.98428402286766	6.76777275982733	6.9690547830149	7.04252382138013	6.76414638370466	6.95594395396356	6.86234561337781	6.87624837170071	7.0555301597637	7.1748816002998	6.92795695352636	7.07567926021601	6.76166720512397	7.22631410678217	7.03591891127499	6.85280541264177	6.93253446599646	7.04206086745735	6.91696152073771	7.01783493135779	6.88350210161891	7.28008516758401	7.20096098895483	7.322033464246	7.14492051787377	6.96741463737752	7.08822265581195	6.84236030459095	7.07370847577042	6.98582439820941	7.05435717350532	6.90516974585614	6.79773180333125	6.96594699560166	6.97224331948864	6.86679067896982	7.0365504118184	6.7215157123359	6.79423665898708	6.96093919554856	6.83829685934187	6.87898570366841
AGFG2	3.04183064630213	3.30376687315323	3.0959295532253	3.15979296457188	3.19207468785112	3.13210964838111	3.27507471683121	3.31395163088793	3.3886197316494	3.25512661559385	3.31416640122657	3.1826317584753	3.10818423265623	3.1685312150528	3.16145656400581	3.12416430677205	3.23300410979282	3.17342101324937	3.18158809072157	3.27822313390365	3.21528729823586	3.28266365577019	3.08804734555814	3.1377960460711	3.29752417527282	3.18614844524205	3.131748507747	3.23560318757775	3.18290653306554	3.19896725436467	3.22516488154255	3.20874415450101	3.16079455245271	3.20384175072189	3.12817356700257	3.2748140455841	3.3056545375175	3.35140875571026	3.0705345080732	3.36613643249032	3.2879249523892	3.2590565849362	3.32694138868971	3.30582384254365	3.27861038520888	3.20130217532967	3.14165471227144	3.17271195184821	3.18994571511422
AGGF1	6.47641781293507	6.54710496007992	6.15974119048633	6.49386648229417	6.64869874695536	6.62477464837403	6.38750064215657	6.31726504922181	6.35410336179597	6.31575908046878	6.39015559177926	6.43190662502658	6.39332119956625	6.17542383369392	6.59702534187684	6.50555960859322	6.50639297434745	6.10576745951032	6.46714676667916	6.54225370751913	6.42813933898583	6.06797166287811	6.5279612241347	6.29112963846759	6.58439439836144	6.53724103310554	6.2753111504376	6.14509635942936	6.54133604766937	6.19838344303737	6.30774692770918	6.66417907111589	6.64459083444465	6.49411040109734	6.11693259327777	6.45707271336549	6.40079151523932	6.25467946810018	6.13875043054656	6.43100695874875	5.93571036017024	6.3994746979288	6.16658615072494	6.45931621421614	6.34750443163131	6.49372304737757	6.46216298605141	6.29825583489118	6.28794740719079
AGK	5.69274789598595	5.47634341430978	5.3611120244158	5.5849911957376	5.56780748013904	5.50967051375766	5.6895285059182	5.6242076121123	5.61901148116504	5.35917066144912	5.66861020939628	5.56875273374753	5.6954509896383	5.48268601074476	5.53673351151467	5.67384614049547	5.54088820515292	5.32825921011182	5.7174306235452	5.56875273374753	5.33582566121885	5.04445648781062	5.66825151799091	5.75776832621814	5.48280945347806	5.50767112095652	5.38396061802265	5.32928406528	5.57613909620589	5.64220261499703	5.63949549313116	5.56085870982072	5.51153549291043	5.45939177173699	5.69633193368996	5.66556126292795	5.60994298035656	5.50486748349627	5.59768737395859	5.60558572294005	5.34523912378127	5.38216430351352	5.66105126724071	5.64784643465717	5.72415372507783	5.56170298701046	5.67029427523134	5.53830310911689	5.48836612798987
AGL	8.07502657373063	8.05139832774782	7.60218064292814	7.82723042679129	7.99971817644443	8.74172357622825	7.98518718070986	8.05360368250551	7.97523783214657	8.16832486431908	8.06030133065979	8.5168848744705	8.23472507876434	7.14496773774794	8.54489404537711	7.57341779235683	8.15636958826333	7.21911842091002	7.9094980586446	7.6402867903736	8.26682121362588	6.80997914148996	8.31373357943863	7.48787393678154	8.29663073858136	7.60608488323895	7.97958038252342	7.5487872990446	8.13605228571849	7.53769824151355	7.3673547156948	8.2595078958319	8.79638638791959	7.63931359984858	7.10629535601048	8.24889862247609	8.29823307122766	7.4789979295397	7.50180873709241	8.24173207526318	7.35777826018186	8.38156535625908	7.94557796815029	8.3029924569965	7.85368464869435	8.63729398413383	8.43055186992174	7.96634053677171	7.65910744393297
AGMAT	3.15514385352801	3.53705455141641	3.28188168942077	3.48439561521817	3.22666859705555	3.35776032226041	3.24451316046064	3.35931311527631	3.17590461244207	3.09148771072794	3.52203410415007	3.42062437320533	3.13378876413346	3.10960118774833	3.1156229692891	3.72252960829809	3.52347807609208	3.15595582615627	3.59417096621824	3.4439800961891	3.27481250504381	3.49356379069345	3.20858707647891	3.10910274953294	3.55154294422697	3.55376856130338	3.32216067516346	3.19014111676748	3.50474447606724	3.35690545083929	3.31495909263542	3.27279338729404	3.3911368407579	3.21346376844157	3.21991276337707	3.28868281829918	3.39256637899899	3.3700710063996	2.88570430819949	3.22699805410375	3.45370655719781	3.15097914356362	3.50107702974634	3.53821287831352	3.3231590828239	3.44753080072241	3.1892174005892	3.22949407325486	3.16727606860442
AGPAT1	6.65418624140036	6.63802181629579	6.27307337380687	6.4483532391133	6.35932246049596	6.64489175242161	6.26511205615896	6.67820883528948	6.4770496965533	6.46816669390046	6.58564326712855	6.45011786106619	6.04642426541561	6.26444436136598	6.38953509531472	6.65245932978462	6.65519776573791	5.78578705198081	6.47576754509037	6.08156031748695	6.64364620216825	6.13952665131708	6.69580372447283	6.27442078622787	6.68147889586894	6.40369698438023	6.36826665879282	6.15695906297957	6.52008738635149	6.3019925725962	6.08290971057144	6.44414053215311	6.6878113870506	6.07744550423267	6.16001864426858	6.36179101289031	6.71664162505003	6.45827542344761	5.95825001825393	6.54433760893512	6.26823425672239	6.53710127814332	6.5273611432141	6.63733484534437	6.10608954752981	6.52168922218231	6.17575724269744	6.36072530552389	6.36119126010552
AGPAT2	6.02396085462802	6.02919428845169	6.23685211742307	5.94647773266688	6.06685482985698	6.09264039442567	6.01850124181596	5.78750870059623	5.9365734127599	6.239254254269	6.02439349443658	5.91215304136728	5.89790144531422	6.41319169580207	5.84863618196616	5.93880272566085	6.23493945510587	6.12039661592398	5.72843074882879	5.94675726669869	5.96770144102359	5.83921437723441	5.9727687926579	6.12912054938201	5.97707103690046	5.9852775654686	6.14460937250552	6.01668385545795	5.91168752428058	6.1310685073868	6.39325342688938	6.00759400464421	6.02843390095032	6.09335157731224	5.84879498039332	5.96839495282281	5.78353885213939	6.06897746221082	6.28044108855772	5.90321134997431	6.04270280956199	6.14648015604043	5.95681599290223	5.97314629669129	5.97707103690046	5.88423293907421	5.87236294771902	6.02720096905803	6.28730124806097
AGPAT3	5.87029436219528	5.87158990546166	5.51418176831661	6.24236241921008	5.87867383408333	5.7672770616591	5.98929150734909	5.85367284131484	5.90060719318087	5.86608079889434	6.01674505550553	6.02157369708948	5.77416815492717	5.56300236025056	5.64208147896133	5.45832046947818	5.72694344178158	5.75955588977124	6.00049701459153	5.6452344478175	5.65075352862725	5.98311634303746	5.81109810607426	5.98425914360817	5.81217655358894	5.82150343951674	5.5071603289469	5.78945239128729	6.12685106209298	6.28786739510604	5.76325884835246	5.81867719555247	5.7239301517036	6.05168364478028	5.99662571623752	5.91284476109267	5.79743121782173	6.03654044426155	5.69386374646993	5.83742458264371	5.86729439588251	5.80768021382068	6.10536355705427	5.935623220231	5.97017660370936	5.93974135444723	5.73003760967739	5.81647162060056	5.54800184780387
AGPAT4	4.80970324349999	4.95007399239136	5.32967329977852	4.91418847548757	4.41892452985229	5.24036861633886	4.71715325357125	4.74158662500129	4.94469609737347	5.16267711056797	4.44803073641927	4.94249822552236	4.80028938842282	4.88298739964467	5.35058572402529	5.48033270026601	5.11544100002514	4.63860436016735	5.12776358979635	5.29760903334063	5.51826956423084	5.49759070920389	4.72265185813354	5.29834461361988	4.80965813263151	4.92809144996068	5.04414908269947	5.34650935181509	4.78815002634004	4.87350057562349	5.18295344201617	4.47764533012872	4.98853992828787	5.48557938883598	5.05332992486647	4.66464888413469	4.67940714459	4.76748701090285	5.53716438744145	4.80648632167841	5.19901742224634	4.94095641674244	4.40493850066517	4.49599885371412	5.16068185235634	4.80503552192856	4.71658932867887	4.87394578979673	4.76864311695351
AGPAT5	6.85429588571142	7.27271801414032	6.51771990158684	7.7040627657061	7.06808718541726	6.63062055812153	6.23601565424786	7.22346286631752	6.98696803533915	6.47465881331787	7.3973296367682	7.17256123984528	7.07063939919014	6.65315566047167	6.23187883367458	6.77351531214056	6.41567775455856	6.96717076230901	7.2972020797352	6.6575657483782	6.47369464367034	7.26762561723188	7.53110815223983	4.20489236502204	7.7479883146995	6.40910865161241	7.35575309794757	5.2597198694305	7.96948506004743	6.18389199894496	5.12017641028496	7.6421832795702	7.41495067136189	5.13908795064478	5.03108279729549	7.20571862404726	7.72121678271429	5.30770765724531	5.20791741097583	7.59987592701332	5.71142979760901	7.33286954407642	6.83197834664316	7.81045075269707	5.78519767851998	7.69440680900479	7.64382107582335	6.68155409153849	7.42706875444676
AGPAT6	5.03934320232172	5.30043082648469	5.00082450510704	4.78000812294974	4.74170463184313	4.95733369449447	4.98278661096953	4.96402745675695	4.93164000286879	5.25312170551899	4.95359209126897	4.89396188792773	5.021671797794	4.73363440279041	4.82337961136378	5.11539299248284	5.08742472144759	4.56197663567611	4.73280340890775	4.83481856177158	5.07675710382318	4.51518102631481	4.95224800017719	5.10982581860013	5.1822594011879	5.36329862173339	4.91839750380656	4.94872375118106	4.7251872865275	5.04568957263874	4.83882877680546	4.69080090087872	4.88024011522338	5.08724312420429	4.96753355902466	4.90251012905623	4.8858862597268	5.15490361916181	5.06572561570226	4.8585832190005	5.17389425431894	5.13949185791844	4.91082159281648	4.87713402938981	4.9608288212899	4.82534018938627	4.93671662920039	5.1083933272257	4.68375617012216
AGPAT9	5.0130994724848	6.1007501376695	3.7193163604411	4.1347703148631	4.24081467277193	4.71505472477141	3.50276703434898	5.91490256171479	5.42968835380898	3.82702775459167	7.34590876269919	4.98360455591709	4.39073408230579	7.34178851065093	3.58168580038451	4.10720848920692	4.30987383624752	7.32901069583459	4.16805710969745	5.46961453094333	3.77543112532063	10.5105020246567	4.19983647092747	7.19647660425914	5.03526435277015	6.58676284394931	3.21881475375008	3.95229228676001	3.53508074417209	5.27204233014961	7.3420094307806	3.61411858612288	3.96981383305232	7.26695842233858	6.92334384481004	3.05230136609982	4.89079086109707	4.80913611080792	8.07595562240147	4.51936365973087	6.0285811945708	3.30223598649581	7.20114377847332	6.00730575751126	6.7369193990149	4.17655698679002	3.72497067543544	5.31486127329665	6.00418229114767
AGPHD1	3.93339108315984	3.51017639369283	2.79401582363735	3.61646209985199	3.35228013093998	3.81858688460543	3.57999772579247	3.58810445811447	3.52692459741862	3.15734412805192	3.53998562694188	3.15565646076506	3.30333887764776	3.1988901704287	3.28891849086937	3.38466753126096	3.68806552954863	3.02259536957649	3.6761354676932	3.8779670792745	3.09523204255025	3.39588277762924	3.92506894100767	3.58739368562752	3.57738921505952	3.45065998401238	2.9664537329854	3.39914333524983	3.6652573776166	2.69442719100541	3.05412503096047	3.44437812894527	3.83061612690733	3.15682553359691	3.14657638847697	3.634688057831	3.6415164464758	3.31112986788222	3.29820148954607	3.59124754418309	2.99066807657343	3.27810817787493	3.41168735892585	3.60187729416159	3.11963406425243	3.27667481622777	3.40299438145423	3.60002301728907	3.3135531771418
AGPS	7.54630966668179	7.40588282600886	6.92354095222128	7.53083952806537	7.74460223058528	7.49743057243521	7.38228462219587	7.39922957167347	7.28986478160724	7.42558305182429	7.31561185495692	7.52732655073465	7.0730552846727	6.59597057654041	7.23305565765087	7.29999042214874	7.55893965660891	6.50047442071924	7.45177047737438	7.34221626205993	7.1892295434024	6.13231907058908	7.68504975164427	6.82907568756994	7.58072841929462	7.21342029917918	7.21675168319614	6.67825040858753	7.6731734044754	7.29573293883494	6.8310564606995	7.8312658176187	7.6469802133841	6.89353465165472	6.76741283811223	7.56288487791175	7.57568435748797	6.96555556264525	6.80488538056405	7.49394291752538	6.895832348485	7.59601538140562	7.25493085494581	7.51284594221011	7.04533281269518	7.67024554540298	7.33150938671397	7.08118941278922	6.96676521618902
AGR2	4.44632101420378	6.5771461868992	7.21655036076237	6.49276745981604	5.15654226380063	5.65822630505432	5.55015810909663	7.19592283772892	5.3854229708383	6.81797430623767	6.48231679448126	6.11397196365937	6.7429356888906	6.2233632226348	5.51618246380306	6.5753868706702	4.85385200876751	7.15350921756	6.22188384406361	5.12541810026963	4.82911737119249	5.80433128568437	4.70445723893655	5.05616880628433	6.69937918694067	6.32914279232084	7.30487167819672	6.18343269714581	6.6204860767712	6.48117531201561	4.88436482417794	5.36231979952127	5.83730013062067	5.61838701239837	5.48946424083552	5.73514156160878	7.28531384328426	6.84069520182177	5.33079312792225	5.5800926216258	5.81737675532075	6.9263085583872	6.16923074100131	6.61058610373211	6.49826361303772	6.26252044570341	6.8560972697838	5.89768455426247	6.36497619430303
AGR3	2.85437706032302	2.78701330157162	2.65491590629637	2.75894342341671	2.56897294750308	2.89136919428417	2.81813935889334	2.73565577461426	2.627195186999	3.07867421641921	2.54522598853683	2.61246504769625	3.0453046056051	2.77914060066456	2.6252093459967	2.56439958996718	2.54025463146986	2.531010235051	2.62945121045059	2.62906568087871	2.72181723739417	2.78913839045163	2.85655230219098	2.77369059964623	2.79499946365238	2.74039461196457	2.67435749082507	2.60421861457006	2.76924703160443	2.73967216525332	2.60937705452143	2.59548486822069	2.89076389402701	2.87137713594988	2.5163944700677	2.82342864124777	2.7478804097354	2.73742907710266	2.81247453115281	2.64912582639336	2.49940608357589	3.06316448680685	2.70158795605291	2.57398758102249	2.50493947621094	2.63572978960336	3.03266170724863	2.85935497881654	2.78775984693649
AGRN	5.11578264356728	5.3707101073536	5.64103372666414	5.2341693051999	5.05817997904149	5.36161934055357	5.50611658700972	5.4062202536856	5.13254969818024	5.33253287124134	5.03471158119915	5.3733572748946	4.92162049978849	5.40316966079969	5.21361951540842	5.56939086402341	5.5496304929624	5.15137496913621	5.37541051067782	5.15948954621275	5.46906371227541	5.14865558347791	5.0639535918679	5.33039267140995	5.25350345126378	5.28590484552588	5.45875002292299	5.52967243044361	5.15086635762957	5.3164292988834	5.3826441655575	5.02135283261179	5.24654431774801	5.56449939571286	5.53562083266304	5.35792359273132	5.28069654163273	5.42728571833272	5.42121488691255	5.07613759864233	5.53003419492399	5.22438739397492	5.13488152251035	5.00465459425517	5.52647178133854	5.2554890135645	4.92145152532796	5.15852416605783	5.27830410935661
AGRP	2.74029840352377	2.95842559060768	3.15582367921357	2.71874418077754	2.82286132623237	2.99280147092811	3.09795109609879	2.77523403611471	2.87466258481625	2.82139372239072	3.18946146009094	3.17690839765614	2.90426499231934	3.12096862516445	2.75218749877399	2.83136934586788	2.97815873830881	3.0437894234299	2.84234844078582	3.38113739784714	2.89939912277405	3.11992110412081	2.74027688833697	3.0241330617047	2.93300264297925	2.96227711951452	3.10740538163986	2.99949627509022	2.7215125012975	2.82857650931857	3.08214088821183	2.81289607314566	2.9631222180431	3.05142748556275	2.98596811100514	3.05621763201096	2.77099029098605	2.97381205566692	3.40389380172161	2.85848810356414	3.02921776922134	2.81155690253745	3.0166325769911	3.13680972855035	3.30235681336466	3.12576321793952	2.884695568847	2.99919983184244	3.07668162700435
AGT	2.80446631645724	2.90060260843182	3.08530291945244	2.69711065243479	2.83082469502573	3.01789030271093	2.95452250944595	2.81910899843184	2.84362720943131	2.79163388963483	2.65969021897363	2.60845800400553	2.91837390763395	2.79429055539674	3.00597740573939	2.88953390633541	2.79282817057367	2.98485813158627	2.7020506326818	2.76249144056607	2.88230728800142	2.75223702092795	2.8258981156136	2.65675816729046	2.90797280345621	2.86805384236705	3.06573409629784	2.78324127092447	2.73466936125627	2.68746217837738	2.69764283415846	2.84842968933831	3.00837997772326	2.75204082524706	2.90991826504948	2.95418992716124	2.838437304034	2.78800891633119	2.97150987435491	2.8592941135176	2.72597051589433	2.81495782124217	2.6118008634424	2.70313639807014	2.60987038855375	2.65993815867667	2.92313747519194	2.90845050466592	2.81727233043668
AGTPBP1	4.44311482035323	5.03926274326754	4.90938422333621	4.97535626775365	4.96457820342702	4.59397432550059	4.69066397693567	4.89265929955556	4.42980859863808	5.01934546419345	5.11001404411808	4.84394403198975	5.40134212964714	4.62797457914698	4.90882392231028	5.07632424424103	4.44486746175223	5.15480967823758	4.82755058872775	5.06580963271468	4.45578281838322	4.52719955400627	4.68054556914749	4.29184397570531	5.12010269966834	4.67484289289577	5.02476536729741	4.82955341583322	5.07334535704853	4.77406025438712	4.47024891134966	5.06510846486122	4.79287494363795	4.29303974268691	4.38371919905563	4.86396646651833	5.01283439281823	4.5839673638811	4.3236408833868	4.6705237715119	4.6740484764946	5.10574613165837	4.65444029137146	5.17283887719614	4.64280480665448	4.97641643028869	5.39607632962619	4.83713305041864	4.8186460694399
AGTR1	2.64182731916024	3.16698976103003	2.67444131866765	2.79779523727359	3.12621748118369	2.75593076244461	2.85073463671543	2.72299619077443	2.84614089386362	2.90931610622208	2.8467156741274	2.67043922829871	2.93240742527321	2.72483188821179	2.91001799053636	2.87057411673997	2.81803627611256	2.89895093962574	2.8532958395738	2.59829361945563	2.76515874147406	2.77346212289719	2.67126756238926	2.82467276974525	3.11054424186461	2.96763794462179	2.69808866095949	2.93752717508855	2.80092265378423	2.8490116620434	2.93820286602782	3.07650455848806	2.76582971496015	3.00078044500843	2.76521477078581	2.84516779367101	2.73852731509845	2.81378227663961	2.80992532434861	2.84123140330278	2.79841427967494	2.89431005737771	2.82983811389653	2.84173233047214	2.71215200432633	2.69473263583786	2.91369201365661	2.74566178899946	2.74007775945289
AGTR2	2.86042473614583	2.86576479424662	2.88797226289381	2.98511020696293	2.91886578221007	2.73021988092533	2.90452075181223	2.84910892430868	2.93477750168273	2.93477750168273	2.74542932853032	2.7341983476986	2.88578061628538	2.83143400849548	2.85935736881178	2.92459133817094	2.86220726106988	3.18688988074531	2.80598255924855	2.88749656497733	2.68279290603338	2.89319527568332	2.86623561949662	2.85685922766792	2.8709045146747	2.92468578090933	2.89070424558719	2.85946341481504	2.97661323496295	2.9330547684548	2.88587152952567	2.91803220514335	2.75151580911976	2.72313337031386	2.83760085887025	2.90535020916659	2.85619735363884	2.79973752181001	2.8604623456043	2.93232228197596	2.72590326134308	2.93232228197596	2.85721982191136	2.76457911232522	2.77794651981431	2.75482988676179	2.88861411707432	2.94888890418881	2.84062966221526
AGTRAP	8.29592366949178	8.2049226336717	8.23613774331532	8.1358832124603	8.44554820391087	8.52084881317117	8.61197742005989	8.15959204042509	8.34216460988422	8.06321158778255	8.1336563318861	8.31137915959977	8.20351322850535	8.3291891013506	8.50112224368508	8.10559171735363	8.58450065301172	7.710867440176	8.28390341312016	8.12201776815185	7.89727326510566	8.15591697307968	8.2834433654967	8.65795929875391	8.19680491625366	8.08501051895679	8.22608560002176	8.34560793951936	8.13165651107517	8.28262449811169	8.54034448328077	8.42741868104708	8.49824975988811	8.27236870659365	8.39463263689536	8.58804018358992	8.15416016476828	8.1322948856491	8.44393377326096	8.32745131268682	7.99291263715964	8.06434789193671	8.2092541704074	8.12955044495851	8.39966173658937	8.29815257963761	8.19540277210021	8.34488501831288	8.31555018670145
AGXT	2.81897223670297	2.76449157850951	2.76131694560412	2.89204686608012	2.83033725043745	2.82223397843809	2.7544977222799	2.76107927830327	2.85856266210239	2.75924784204383	2.66754590353583	2.82165970541252	2.77871827861297	2.57311455502991	2.60604276808213	2.62794364854226	2.87531121659716	2.89853593618551	2.65924583010636	2.83317527761812	2.83572509286835	2.90111801396527	2.82382552654682	2.94392464165253	2.77595398293447	2.77987323555636	2.77314066735166	2.61947189230065	2.88849413603097	2.71235742646097	2.73935546733662	2.83387590586875	2.82674896522203	2.85474564371339	2.8890936950896	2.76703871856499	2.77293642195806	2.6837790721482	2.94149910995066	2.858643248206	2.7476655253094	2.77135140240589	2.65265000347297	2.69079306603348	2.75721611521196	2.826196467314	2.78851083913731	2.73887544360051	2.60819039327905
AGXT2	3.09886175072106	3.0944354448436	3.12362930431009	2.91709333393724	2.99444023352708	3.33700829797105	3.11936150730143	3.01377071578074	3.24064033412487	2.65767511362936	2.98144684899399	2.88505065754104	3.35347910652315	3.09811589049594	3.3796602118052	3.10390472123879	3.21108928686499	3.26368383234637	3.05266727223688	3.35953175682161	2.85798581103155	3.29387868617612	3.07883339633852	3.43494688465953	3.07486846829796	3.32357562631474	3.10058224806428	3.14694559855934	2.92003333053231	3.02328212373242	3.10447201159222	2.98749911794463	3.28455772781519	3.17229670955228	3.40545139035216	3.09683435755391	3.00448441868329	3.09614002536861	3.37938715604577	3.20165127039849	2.74927740943795	2.69425228842017	3.11548737091626	2.97607505158323	3.18878216628203	2.89170006750129	3.29875536469215	3.28423358085452	3.07819261886846
AGXT2L1	2.47553764273181	2.32609022587804	2.80182624891315	2.5450295221237	2.93963864546154	2.62935993457929	2.6655782248428	2.44062491332313	2.66692021103719	2.87395417261545	2.50660366457042	2.55234142976	2.36951402344387	2.71877359902693	2.56179188825322	2.8137622575507	2.53566725129468	2.56489187636227	2.40273201600134	2.5202717939603	2.66609488952764	2.28150081744623	2.49334796485859	2.57844519590109	2.34363303087748	2.46685370596267	2.82109546635294	2.62510530473131	2.56261503256876	2.47376039891182	2.48803949104966	2.96075056823828	2.64774305410644	2.58000107811045	2.58590611776341	2.68378525311583	2.45832858761083	2.52950851483381	2.59396841648464	2.68519969148798	2.6570821961745	2.89418440427682	2.72551695831195	2.52458396001161	2.46735116490035	2.5700230332675	2.38671470684646	2.57296544996275	2.73750408296513
AGXT2L2	4.90216390999597	4.60828528754108	5.35096583965351	5.09783404743734	5.22912035732873	5.11583931739352	4.92890381888334	4.9448730809572	4.83952650218284	5.1588406167471	4.93521633240494	5.35842654476938	4.89977607791939	5.29822904409408	4.72444442720264	5.39039301163289	4.4196135302816	5.45397920165942	5.38902381855919	5.166358477418	4.62825543846666	5.72000782733601	4.78340412921118	5.35898766808997	4.57113363144093	5.01530716434669	5.10360491891909	5.40872734698579	4.92229638880826	5.30887704423597	5.65855510359003	5.01649253548777	4.93528313506652	5.41409870343452	5.63604957916015	4.80227182214536	4.81340935269632	5.13235498953834	5.4430305738105	4.73826820779124	5.49791940945239	4.96629743901954	4.77261550728425	4.80669745258688	5.65486401762014	5.109188375084	4.78161918614514	4.78124456846462	5.06555918801147
AHCTF1	5.62375439278364	5.72223724698205	5.69093149438485	5.97730180669424	5.84309807172859	5.37655737134098	5.13375457970214	5.73964976571636	5.12950803168628	5.60555052258181	6.05713495887814	5.6813029204552	5.69247936670953	5.78582818893996	5.65279615570703	5.59791007989187	5.43552141501783	5.75672233769349	5.90210948503554	5.77778789084301	5.6281444429142	5.61793768085247	5.78720734285359	5.23744822910347	5.85202925349259	5.5414003751913	5.83168193933148	5.59413183960926	6.01880399273062	5.56817726980183	5.37512539135847	5.93166300569547	5.62397995834628	5.20950735872192	5.16955600298417	5.46414727600955	5.86395432610681	5.46643888170393	5.22023574430224	5.46147403891483	5.5605410072104	5.77579383804505	5.82020664658194	6.07134009821745	5.53336339962952	5.82565852372955	5.83265055617137	5.46000112343878	5.89375428659569
AHCY	9.98414562023337	9.91704036172366	9.7386538930651	10.0537488513481	10.1322302934301	9.99794865357951	10.2066039583392	10.0049516503897	10.2632298748301	10.0906286413367	9.70637280125434	10.3180881287622	9.4755271731864	9.46845652295153	10.19540297979	9.79128652279427	10.2236404784463	9.65397435645689	10.1562368509866	10.5855151778686	10.152446524499	9.72163818939635	10.536989069586	8.86521458949202	10.5020108505022	9.43838550303705	10.4102650535765	8.62867452811062	10.5736236015496	9.53938038693379	9.03016244739677	10.6165903588055	10.543391871317	8.62382262128753	9.18488922889516	10.6573710332043	10.5476076968185	9.09459694925926	8.48772801962754	10.688438066858	8.87921909904067	10.5929526120494	9.95070880588046	10.3941003689775	9.38572297248884	10.717380660367	10.2721299888003	9.50782914530775	10.2686601294556
AHCYL1	7.54061840946654	7.64841922285765	8.03425995855478	8.00403943955237	7.89052708896162	7.67732371946383	7.73037800117169	7.79497612168697	7.80346524027348	7.6893088128394	7.74756680192812	7.72148788281973	7.85594202038864	8.07409053757298	7.84506393408755	7.82046050832459	7.46779127832071	8.1872096297065	7.82905336044116	7.81728966848049	7.74390206662003	7.54399981289404	7.81181385931165	7.33454661712423	7.8741365532201	7.56772242054593	8.09666961218139	7.70094090513177	8.07975217865813	7.67317088036302	7.35975434960307	8.01430790124288	7.89166371323906	7.2993256805402	7.47334180253929	7.92329834124718	7.95976755098193	7.56000492225692	7.24697746364784	7.96437697521383	7.51415565129215	7.89868862707432	7.82163883175124	7.93270632200655	7.43835322848982	7.91796661177222	7.99432382264154	7.83190691414044	8.12061826394976
AHCYL2	5.13181549727082	4.80863309160057	4.99456948506999	4.58702378639416	4.78772612525761	5.58113909134381	5.30460762334076	5.2284114477415	5.19546669223567	4.98190838428288	4.28216700941956	4.93105576568822	4.56826037137569	5.08852270103102	5.12257660420226	4.88238940927881	4.94836701144078	4.66343618572603	4.89831121734221	4.96446900594803	5.12257660420226	5.47675508235607	4.94962775044302	5.34738584544193	4.73048468910414	5.1491323517555	4.85687032032715	4.64067544978566	4.57933370685243	4.78088358125994	5.32057522131821	4.71628749628408	5.25928831144382	5.70250483999633	5.59767408420646	5.06620374743813	5.01492935410939	4.99517026135352	5.63130594085086	4.99227598973066	5.2640331988028	4.84846806794301	4.50676032569851	4.37112892686941	5.03736886955861	4.81354854829999	4.56666178695267	4.70795744076076	4.92016960346126
AHDC1	3.56447798110803	3.49744790392529	3.73982143282791	3.6654296249847	3.52322643490253	3.50991022985851	3.51896497713573	3.66091189008771	3.58585217414854	3.43274586633681	3.48947949952741	3.41804508440794	3.61588082319654	3.45403501165711	3.33055365971483	3.64215149698133	3.48892725633092	3.36405112177736	3.55188751660972	3.30692967098264	3.6484076072792	3.73639117477986	3.55190890621059	3.37327880344274	3.49777936398417	3.47492033341778	3.69113235875947	3.5663508554962	3.63219598923253	3.40612296769086	3.64494574863545	3.51867646232033	3.50779809878878	3.38798862834684	3.56037172235307	3.51521928012206	3.62856146777463	3.39318466865402	3.51275986460034	3.56926015271867	3.67072714352765	3.44480159358083	3.45985956345252	3.49141848475058	3.62132415925265	3.4327751916843	3.59284534088502	3.54819411540359	3.46234697990997
AHI1	3.6536054381076	3.23088095614226	3.18984855752277	3.12619133936461	3.12482913831653	3.45589535467807	3.15829797144448	2.76084901827039	3.18945329590718	3.24946606798262	3.37276982711477	3.54232142838737	3.40539454221621	3.38901686600868	3.73401996227358	3.46070102132637	3.47214909292139	3.37332363999989	3.77711911018814	3.30884798465464	3.70496935008598	3.67491606860235	3.69909285295911	3.09564219827257	3.35144699242945	3.27464958429861	3.31722687467819	3.35384276508363	3.26415826785509	3.12538846287709	3.05010196129142	3.26305195162165	3.53883958274514	3.09929939568617	3.00604740236026	3.29123218074706	2.95671167843633	2.94307334081523	3.08240471340836	3.31693067345691	3.0353675857127	3.36735496022878	3.45864473726227	3.47013958718106	3.45445867583842	3.60929249153045	3.49737795248611	3.45637417269532	3.48357609684065
AHNAK	5.98759638132244	6.02889960205202	6.26454864148133	6.12050557339869	5.57088205096572	5.56387330131465	5.55972493095932	5.87167992055006	6.04085385452946	6.17198966613411	6.23983753487891	5.8989820495069	5.993490786267	6.52866064257402	5.77627150426003	5.92153146410807	5.68350196561857	6.43977285193479	5.98995359638262	5.67321307737737	5.95806282836432	6.33947499187725	6.1656427397237	5.71244472122249	6.19364622394338	5.49545890948519	6.35195789535421	6.08211656537321	6.25538533619611	5.83654558926747	5.46901840619733	5.88776894396387	5.88283057963361	5.41532905537731	5.32335987104283	5.87999318210044	6.08905485347002	5.73232653050123	5.54986193360197	6.2014647697927	5.89636943542788	6.28967260455804	5.84025050038713	6.33537227358512	5.44084560662919	6.1071806987316	6.17006587562798	5.77963469533874	6.53126466997482
AHNAK2	10.9500179135283	11.3321258468709	11.1142606017647	11.2236437552911	10.6171685138354	10.894614858252	10.674210781005	11.625386188876	10.8737823060455	11.4624770723205	10.9500179135283	10.6575548311336	11.7743785838778	11.2769952727273	11.035724042495	11.9350343247171	10.7019807893511	10.9633478635422	11.1021921384761	10.0369278711686	10.5649328715139	10.693679485849	11.2864189579789	9.80359218323325	11.5214483467517	10.8536505019535	11.3880813445736	10.6335649844607	11.4550282197211	10.5631493687005	10.2086578587677	11.0772446514825	11.2510252923294	10.0345671527642	10.0750968392109	11.112699967514	11.6929678691752	10.7240586790516	9.929159505461	11.237355226737	10.899126724935	11.5982692558804	10.6886305617181	11.2864189579789	9.90694270234771	11.1021495925771	11.7818659068194	11.3247645889798	11.488416434708
AHR	9.3742180206748	8.15389563161238	8.38790052573249	9.19078490638242	9.14164672008958	9.1002537960875	9.6688954218066	9.23551431040517	8.98843607183413	8.00281673051464	8.5396827233895	8.94574712784714	9.12007595889238	9.31253364091696	9.54176974721562	9.05453309106439	8.88605177876059	10.4326767709079	9.95958190425471	10.7603255376081	9.46319210696007	10.1274332068436	9.76344899617197	8.87915569486041	8.90195581180481	8.03001715438236	9.06920430705707	7.90068823645905	9.63021287402301	8.33077294000182	7.98566740906753	9.59578641972159	9.56502440080178	8.44057957842959	8.70959768920889	9.98160932439869	9.6616766323184	8.3796574241014	8.67922593265722	9.48978987798186	7.86767442199724	8.79486635221252	8.89860835008371	9.17544636596737	8.54008457289079	9.45868340213618	9.57939998080385	9.04477626469439	9.71910199918367
AHRR	3.32958942840368	3.2303260835684	2.98893930286726	3.3010092595839	3.24775120640842	3.21755118304807	3.38791232162318	2.84866030614265	3.0025840876327	3.13760414631001	3.15818158331868	3.18026200957797	2.81860661844971	3.0499114813987	3.97531283655902	2.9927806141366	3.15635035503632	3.13338784989296	3.25293392796228	3.75595363868173	3.39383078639371	4.34275966496875	3.31137319383007	3.32303659405198	3.21909285047494	3.12473692199839	2.99198884894205	3.23470870481949	3.28481654333704	3.15286048237695	3.14754934243731	3.23513751328938	3.2071242451115	3.49266599869777	3.34528804553916	3.36656493232206	2.85949178572173	2.77425493049279	3.12865324591737	3.00507178585029	3.26560573372722	3.13258953652784	3.25070107391809	3.15178513342032	3.20769091883223	3.17252291953266	2.83117426319715	3.08103268668412	3.05004438147238
AHSA1	9.88578832619453	9.51779608904698	9.2891723664189	9.7320090873212	9.67305555722181	9.61506723140156	9.48914423695679	9.74076950083676	9.48197503876448	9.1828514986718	9.68573165734788	9.66927455027815	9.27598747644025	8.88542267772042	9.25809752735922	9.39747601815031	9.42989890091254	8.91548492521077	9.51005200820262	9.10544560717884	9.41369244766723	8.79673487006016	9.91374865454917	9.10681019722998	9.63251270984165	9.40749192788771	9.46446449158009	8.95363298962481	9.79514684581524	9.63251270984165	9.28780601428633	9.75150840387547	9.70652541421809	8.95363298962481	8.99996604875635	9.61141775927134	9.801280597039	9.30958474237491	8.95688714481269	9.60585090838573	8.97164311887448	9.38830934566593	9.76940533711607	9.75957476988842	9.38097277180908	9.74817050204672	9.45509683160909	9.24388044100645	9.17436060586849
AHSA2	5.63580607946468	5.06596431878878	5.918054615627	4.96518811879421	5.10968158887632	5.3634043555433	4.77457849835311	5.28791775953705	4.73257592085396	4.56893153071756	4.81069368307342	4.99171728503547	5.25962533182866	5.72104023826402	5.20002498254956	5.67450491736465	5.07477112351768	5.81474016379593	5.05811305395673	5.87383898660983	5.01069926985938	4.89153235834724	5.67951361557471	5.32292319450659	5.1606317880385	4.75647817452076	5.93439684221789	5.65522293607787	5.07176160720516	4.96180150768818	4.94627706284777	5.20025158292753	5.433855223162	5.11331771140689	5.02676223171588	4.90430670923654	5.36497469948277	5.05639097250996	4.65825199620428	4.86710163926524	4.72844415241015	4.72157931310709	4.45125562385001	4.93537258408678	5.13212406842546	5.09576353882203	5.33846273727536	4.81585549591531	5.7568923856819
AHSG	3.03603773600753	2.90909550588307	2.91240197425048	2.93639472198039	2.80133923608924	3.08901845976081	3.0361664524653	2.91894282976895	2.8793795095745	2.96756778859101	3.10380334696707	2.80365304313427	3.05358230406856	3.06471885199556	3.40536026425048	2.81338091814733	2.77573289884462	2.71460596791146	2.9754956926585	2.94492501907029	3.33193833727032	2.75573242076917	3.02843665174088	3.06121605177486	2.91003113454976	2.63599531232765	2.91317714507934	3.09786228476907	2.9356506812561	2.87324642777281	2.77890404990817	2.80984724964511	3.0774449894208	3.00388316347145	2.88362342542253	3.02853813595151	2.91927852757459	2.97563166644265	3.04281516233129	2.88221592478162	3.19631714429071	2.96440959933805	3.17241808691227	3.09120321334062	2.98785434889507	2.81204575805861	3.04466084713399	3.12361082075248	3.0551232053347
AHSP	3.0931456433491	2.76580000824873	3.09733625403434	3.15410963718799	3.27521245670302	3.05024078507835	2.75175790011025	2.91730969163228	3.05338730543522	3.00319842741699	3.30401691395094	3.02800787899156	2.89025531631195	3.11312067171584	2.95044077629556	3.08276821453937	3.02409836954857	3.06124389084665	3.02506732682602	3.05953655703424	3.08862729711413	3.15103824988205	3.02010413392568	3.28303656046955	2.78626415432772	2.91000600774902	3.02313230654965	3.25114041965697	3.06341020928781	2.98460991931754	3.19219229799033	3.14953217170532	2.98915263637341	3.20118610811949	3.05726956997591	2.77624690431325	2.89419445707676	3.18702195665386	3.35932818579703	2.99147438809175	2.99187936609472	2.95557611172048	2.99333068997864	3.1698882719131	3.07439225983876	2.97320731468659	2.87475184797522	3.02889362257371	3.03431684610208
AICDA	2.71391917548387	2.66649638097424	2.67839262098554	2.79588546583151	2.82786339105882	2.70571359938508	2.74338744925069	2.5919360228777	2.81800260811442	2.87149598556861	2.67258373966386	2.57689265309374	2.80773137860763	2.77035166347202	2.75993616255774	2.72020225119915	2.74243458693146	2.6001147577844	2.767985165036	2.86199532195143	2.77130564417425	2.88287888778117	2.70876572018127	2.78187443673995	2.66910893833511	2.78061008808513	2.67909841491109	2.88997437638822	2.77747914186005	2.67898993529277	2.87066126365213	2.80432317154674	2.70190438432302	2.81824316394829	2.68898315254524	2.73354209093617	2.60635347914141	2.74347171668824	2.71602824359346	2.79597585195143	2.93376180025236	2.84107344775743	2.83162262859653	2.67416539778524	2.72368166769922	2.59379228747613	2.78733956509699	2.74986827349218	2.75583278216111
AIDA	9.78730043813511	10.0956558731608	9.77931609463719	9.79352546285224	9.74240271198491	9.84563539322544	9.71390486749058	9.88045185507628	9.72189366778085	10.0517230425547	9.76095411014852	9.45070565257151	9.9135290537119	9.78954777567842	9.82446228696099	10.0671134607429	10.0784348275141	9.67477645903955	9.75505443127307	9.80924456947639	9.75160487399292	9.23199525310438	9.76367545112984	10.0102571814568	10.0361052703103	9.84332375156167	9.75669630809726	9.79263328146326	9.76867311628802	9.8598248406781	9.7043705106502	9.72508247413522	9.81589740341917	10.0895761711182	9.87970323627545	9.70049830247167	9.84741768318507	9.89573655441114	9.93924673995526	9.7074493792454	10.0628374463174	9.9973448313046	9.61452199621244	9.7416163072203	9.62606471293308	9.47665491951824	9.8762538930635	9.74345277609067	9.76555027722062
AIF1	2.95247604144441	3.11646039347625	3.29203103689259	3.01587101516435	3.1305533976187	3.12975615564063	3.26303574039096	3.11000798999445	3.29127650430621	3.2462290472078	3.06491015771611	3.14976714831255	2.92834304491888	3.07481545124851	3.1116966536348	3.09125418659564	3.09263074314293	3.13132216666897	3.13201756317456	3.02963329529941	2.97318790618495	3.05626205345682	2.95776085826954	3.1906510850096	3.09951258212508	3.05045171253855	3.24976143661027	3.15901313201938	3.01261467175371	3.03783029850249	3.2304522489359	3.1116809534308	3.11101311404364	3.08143870972162	3.11101311404364	3.22471089375495	3.09389691581756	3.09561341311884	3.31061267290558	3.24903544266973	3.22436571834136	3.21056714358776	3.06912307607912	3.0552588429588	3.16952128462387	3.12813775405972	2.93678113415059	3.1353554845151	3.06344550331156
AIF1L	5.06900788553181	4.77455740979403	4.23974008367961	4.0918964345636	4.40820397960464	4.72390653467772	5.13336395147523	4.3755551694565	5.79172724940878	4.83411898186166	5.35962710227453	5.22265365686615	5.3578988544821	5.12646231677246	4.7516772260569	3.98407194266276	3.87853423024833	5.6925914871502	4.51664688275259	5.31854869641239	3.89289396653566	8.33417797405095	5.00949708768822	5.05524411744077	4.74228327947119	5.09241357911471	4.25149622105332	4.45615862598096	4.11619285827144	3.7113397978223	4.33581860698253	4.4060280114809	4.69511897913094	5.38569663408168	5.27805706596179	5.06844701207281	4.37674028068732	4.05190849803602	5.56412578703418	5.68304284740242	5.05291486404011	4.79724588606858	5.48455670861449	5.27856235373653	5.64704701849608	5.14966277879406	5.27710905887971	5.74198518773035	5.06211432476455
AIFM1	7.06388399652276	7.32594655970716	7.43387161090689	7.56725957233067	8.01169766965859	6.95500269629279	7.34218757750854	7.06753693804468	7.2944289662108	7.21722912100012	7.14784312955436	7.22073692803029	7.03603221938226	6.45646922848749	7.34709523012033	7.23130482581991	7.46931368787746	6.4388190015889	7.38936916215768	6.94566024860681	7.18431987499829	6.49658487017995	7.23889626015965	6.53575234868384	7.4478733567653	7.10450591595082	7.53318509264475	6.93444574478671	7.6367822896769	7.33661824126825	7.40179870893892	7.98737334141367	7.15126914539388	6.75311399368143	6.85857741393619	7.46116984922348	7.2415318016575	6.74228228932828	6.6124976466877	7.42299625784525	6.79148617867957	7.36167351764168	7.25578970995786	7.30630858603537	7.0579459201655	7.36447981253235	7.21573133520563	7.08797717312748	6.74747820371084
AIFM2	4.42652514689531	5.19385412622224	5.04388137565398	5.75344914382297	5.30695247057499	4.5635897168016	4.6819804704125	4.67596511473848	4.27069018388234	4.48502034181898	4.8139582017018	4.74056672347252	4.2800912466261	4.544932456531	4.08404031972734	4.4682573667182	5.19437426133442	4.90643325784003	4.73936641167519	4.10790444979467	4.48729817489646	5.58322009692306	4.24705298576075	5.10702675034234	4.75185130848236	5.41064527390024	4.65339592809818	5.20162798608825	5.11832987565898	6.07578456620841	5.64752231355922	4.82486351118367	4.33719047419897	5.18609767569385	5.58750374626376	4.41401223865675	4.41008257607585	5.20331121733962	5.22951958285081	4.14466703294094	5.33540665667347	4.28521593257559	5.10658092152442	4.50246831555306	5.50511003143657	4.45318967349607	4.15054014522613	4.16914394490005	4.32523953231424
AIFM3	3.80370951319954	3.22250570328139	2.81891721969525	3.72806588574545	3.37617686090439	3.48381162998696	3.67359318820898	3.43197371750342	3.20916313511725	3.546333382454	3.32958457539901	2.77514189521446	2.71152604591193	3.13709015670763	3.40272250248866	3.19176480932125	3.19003257608219	3.5423484131997	3.31695405503266	3.50616618321757	3.486876350333	3.30234041908914	3.79611487675603	3.03926803436111	3.27916374306405	3.14153982603757	2.90993159054278	3.17788659959379	3.73009522036688	3.7938757353137	3.20438720765298	3.41887632668528	3.51555405028668	2.93650601645172	3.25026689403614	3.68285747482491	3.46885668926016	2.90770948398886	3.09367652153813	3.26687307108116	3.2560000803665	3.57137927234923	3.34399852832649	3.37644809796913	3.36774137722974	2.86990717385686	2.81175195761384	3.13204476851819	3.20164837615083
AIG1	5.11787726125784	4.79536369590138	5.31748387162438	4.94222865407892	5.1510751768601	5.0917166383348	5.03040695012585	4.85673528443077	5.34300743708295	5.20898034744524	5.26999729872214	5.40811238868846	4.75218048485925	5.15327392782549	5.21933962398771	5.11555470965159	5.02185052041599	6.00087888428572	5.18510487801819	5.6750962082564	4.83322992733631	5.39763318027514	5.3033651549479	4.72100552793782	5.07378777129239	4.86329246764973	5.44974320471247	4.9344363953291	5.17610947365686	5.06835432298163	4.90636724164417	5.32767924096811	5.28456692545348	4.97448037830423	4.87651990180834	5.24021299283245	5.11729473059231	4.68468639628189	4.63044347785766	5.46767614794911	4.7167276259311	5.3714169432701	5.03113602613508	5.41591371679718	5.28373643377538	5.51514785803865	5.04368771293048	4.68468639628189	5.329396994428
AIM1	10.2113687198467	10.588810513124	10.8645479121368	10.6722045834454	10.3140039172206	10.2610636410934	10.328509498526	10.5525737365936	10.5233168510207	10.8444801594518	10.7236976985338	10.6355114642713	10.8674818669504	10.9467088381927	10.5360967097727	10.8536715570675	10.2487457868045	10.8492089110156	10.6324959792583	10.6184976969713	10.357008832663	11.3327531998679	10.3618209440048	10.4453086042489	10.6820128574038	10.3490404488899	10.9106326913219	10.661885351111	10.7503883195827	10.2587630339375	10.123044480862	10.4453086042489	10.4021580982477	10.4767641918092	10.5079406844207	10.4579350837566	10.6510230503768	10.2958910629828	10.5120627021265	10.6264384257541	10.430710724969	10.8941399533593	10.7345891185665	10.7933241371618	10.5263338816336	10.7195721301493	10.9136523306512	10.7863700991392	10.9809711524218
AIM1L	5.6189296473116	5.63604543726273	5.25710164866601	4.99710115320525	5.26070372862446	5.53843715796015	5.24177134567183	5.30569551145617	5.17356076694902	5.3471337397589	5.37763757128274	5.36333376775859	5.44894880052592	5.38211933018097	5.51918749335315	5.10847572358222	5.02424677615987	5.37367217272399	5.07271497053007	5.22349343389645	5.29613973457156	6.50498159348631	5.42631395050896	5.61734041366154	5.43924274825374	5.29793123755177	5.15185304424227	5.4308172499585	4.96102181615785	5.30324494671819	5.84208913023803	5.15435518424317	5.36667332086674	5.57052635962935	5.60590166469168	5.14060584666004	5.18816400415956	5.27713317727197	5.73401638989023	5.09029597980363	5.55769978401932	5.21921835195867	5.58082685131503	5.24277180527588	5.84208913023803	5.23202282548551	5.29793123755177	5.29636751516622	5.24591030108856
AIM2	4.02769320147197	4.234913868382	3.5351981604074	4.37759976911319	4.05773689647072	4.13149838954264	4.06214818846399	3.99273664426559	4.16410406189535	3.8303758399816	4.04998420866087	4.19716800343673	3.79508009140723	3.87857709842422	3.85967800491522	4.37907380819642	4.29906975058596	4.15508842750256	4.03936824052655	4.55941175498386	4.14226591126691	4.02642845067963	2.81451912714312	7.21744982356223	2.91820273540027	5.25093994217714	2.56951321227704	6.8745863241186	2.98883179431261	7.48517589351238	7.01622868313777	2.82966322266649	2.86670728325326	6.89454457845909	6.3652982458784	2.83178769312226	2.79731207541552	7.30857917543744	6.68102950283316	2.88309503647105	6.04347529499821	2.715972404646	3.76101930253337	2.82574324927412	7.15112052168228	2.899118161734	2.69852375346665	4.08882607452105	2.74017692536535
AIMP1	7.00245510222444	6.70677598270231	6.52727803077612	7.42860623415956	7.4514416957208	6.82411768096795	6.68589863070729	7.05368772751828	6.74780935816834	6.80705437260621	7.0775891692873	7.05626041508698	7.18308003465643	6.64798389547719	7.16786961034684	6.73625437671719	6.91316286599272	6.72956416903259	7.10107580902983	6.82411768096795	7.07045823444956	6.72889164074699	7.19005085311148	6.18713433083601	7.01254300129779	6.78647750785507	6.90402615402262	6.32736076357951	7.445408374831	6.95633502202868	6.81105705799572	7.45802728394643	7.08302728249025	6.35828493602516	6.48662467018645	6.99941370897818	7.22181544454352	6.59818668368163	6.27464611387401	7.03710541843335	6.45031893066914	7.07287552610741	7.10834265011255	7.23651285769719	6.48529370621229	7.22338627058891	7.29950009655825	6.94903726359856	6.97596042848774
AIMP2	7.44112659773027	7.09552987746859	6.71048223284122	7.5897486607546	7.49225776525039	7.29573616899107	7.31165802621885	7.25384684334829	7.4369542222117	7.06397666390591	7.3971691465599	7.56710765334107	7.05149566181357	6.71144103630634	7.13426734368283	7.01511983239176	7.15883047358453	6.68531853373609	7.58251473696592	7.25023740738382	7.09204386675394	6.63294257741587	7.5916172446765	6.60532864699819	7.38439602390434	6.89902014017896	7.15018189614589	6.47673752508229	7.67944506037578	7.19356641626948	6.71159612485506	7.62108062771768	7.50354842893825	6.43616647732373	6.65189220134367	7.51354496613515	7.47980135019215	6.76003352220016	6.4752852064954	7.58939047652619	6.41213507268896	7.36627318202269	7.39785953169927	7.5643210567423	7.06610718217706	7.66558891206792	7.358627974794	7.06198220023667	7.1507370085952
AIP	5.62086537511637	6.00516480405679	6.69126107254894	6.28926488087472	5.94195697038577	6.0391541725126	6.00840463387531	6.31847988473329	6.15128020584381	6.2451337374528	6.14476131749813	5.83833779789928	6.05608136028595	6.90949153243683	6.00018160427538	6.20453548537858	6.41222611428633	6.41920536306562	5.84876455789572	6.29306660425507	5.69068786133355	5.98804724166803	5.57615679394389	6.25925974815696	5.88889739534816	6.36559411748352	6.44726969292692	6.55918725553217	6.11839470375558	6.41266560369281	6.59300516275667	5.83804926175462	5.91682544255263	6.2109931909496	6.26101053646206	5.89183117384031	6.14180266905133	6.38474406154044	6.33142586673937	6.00697245440225	6.47245818390876	6.08204633126845	6.1764411421322	6.00141063486614	6.17475447505483	5.75339065528182	5.93013849629938	6.2382679450657	6.62528973627447
AIPL1	3.20577487044608	3.25610536458241	3.49976473620286	2.90828556370237	3.05031385528165	3.0527327359348	2.9270791870868	3.17479161227411	3.21105958502793	3.28175819704208	3.35346626318707	3.28175819704208	3.0669069956362	3.32468221829135	3.12395956545641	3.22471959451172	3.25980923590275	3.29377895459767	2.92220333317178	3.3103225745609	3.09238714160304	3.2730756217632	3.16593075799846	3.36232953443083	3.20207002292939	2.98341147439086	3.37847692424849	3.43331645696598	2.94905196161973	3.3098286843035	3.34987126931219	3.0528879977532	3.05480656322712	3.01644812385725	3.03722047912738	2.96279080254344	3.14339703643795	2.88165763796915	3.58590998021296	3.16969802264251	3.50214671701822	3.22055793392415	3.35733960947038	3.27222682346025	3.3823912758479	3.22055793392415	3.06496291749444	3.12562709364402	3.25168704943828
AIRE	3.19894445188046	3.490423537354	3.22569478297718	3.38963316964254	3.16929732071205	3.41964950082008	3.30712375890519	3.42315628351556	3.35240570785178	3.6217303232119	3.31700078523655	3.41267915282152	3.15302658987465	3.35014975996987	3.45745360610338	3.35294777743041	3.26246537519142	3.34360541198184	3.18728439941801	3.24118636596921	3.55464211285614	3.35882163844533	3.22830874420236	3.47571895768846	3.44558888611431	3.19198619688834	3.24808849535121	3.29283100111052	3.37081135050357	3.14743746551516	3.51882453125249	3.20639932027633	3.39322551056873	3.38068184863939	3.40802341452349	3.30855256297254	3.39577225964369	3.30612392399961	3.47341304249341	3.34272698280594	3.2674373291747	3.54222324974627	3.24089392921445	3.31590860776441	3.43579682046813	3.38791701512372	3.19416938830549	3.40322888256933	3.34110481437341
AJAP1	3.72274118643618	3.30208414812131	3.36909557738148	3.41721462525595	4.3763061104953	3.72072522789923	3.81705376310263	3.51349794073213	4.27940864802612	3.73565825409888	3.82555927830705	4.44260664357864	3.63353423245983	3.30877561612894	3.54852850662908	3.38080328024632	4.67900486129167	3.36977913139766	4.2656197860874	4.28662277195075	4.36465309195176	4.62247389253191	3.82126897048115	3.39437203917206	3.45411556488005	3.33938408073158	3.51352473690131	3.43164303022343	3.55633239832452	3.31608510687752	4.25914101433217	4.40045172757206	3.81941680217696	3.70603784480646	3.83702042933327	3.90267087017356	3.64066792104233	3.24541463822654	3.89112150045216	4.31365577730074	3.6145307188588	3.83234231122483	3.50603578101965	3.90998320419245	4.04422243140813	4.45941509467767	3.7444176811353	3.40898537318657	3.46015943279363
AK1	6.73615684260619	6.75414639075594	6.77222425180644	6.43851082678726	6.80388968344238	6.95538205391114	6.9146729607017	6.87917958535626	6.49775301302364	6.63840707761456	6.8379931819452	6.86354609923699	6.93294532040264	6.37360399877479	6.72958068553315	6.68716946629633	6.65833530420439	6.2890265234663	6.29566050446244	6.51189674461494	6.68202418848411	7.6742375011584	6.81156133437785	6.71746017891099	6.8280843241059	6.82711927121402	6.844920814382	6.67706959926602	6.54087721810891	6.33594417612011	6.65502163451803	6.87353623790005	7.01292311409945	6.55313678923929	6.45857104862291	6.97535781650193	6.94170749863996	6.40808707332111	6.43438901387919	6.59521762786318	6.36148974939209	6.72292944148413	6.98957015610628	6.9041941363742	6.8328491547247	6.92718354704508	6.99216220130022	6.83861114371319	6.48201937877075
AK2	6.95646413000858	6.58993300499236	6.6597795447817	7.0258887848528	7.00256963758817	6.59055497087351	6.91210447151082	6.94822308208333	6.9874618119383	6.64856586580683	6.83787444424292	7.04993051012641	6.50013896754044	6.11350485339136	6.64927358066057	6.61326815873187	7.01555088871793	6.25207633640863	7.11605211454665	6.62634087543239	6.80423226399868	6.00539026211671	7.04294107289876	6.54121478648717	6.73950173821595	6.45205822685244	6.79630357525497	6.53788286635798	7.10109280772693	6.71610288922819	6.51371224822043	7.08130516806612	6.73998490852806	6.28556090257592	6.85114573308976	7.00607303686736	7.03595605006296	6.71610288922819	6.3660101559887	7.06861426692022	6.4122250705049	6.78726577681568	6.70818969529185	6.94350387789474	6.70239537540247	7.12098750824687	6.66511957714235	6.63249580595281	6.34474600743577
AK3	8.83445114371687	8.83295488124584	9.00875327578625	8.85933445878507	8.59040824552993	8.82350021718441	9.09386322961461	9.2779505310417	9.28163863826004	8.89778923401107	9.15629001032617	9.02868316001227	8.80346800077461	8.96893084475263	8.82842599067963	9.04595379032719	8.60258439253312	9.36958900162214	8.85422891253456	8.88481517254781	9.11360504388124	8.82350021718441	9.01800962203305	8.49115539083285	9.01704253976051	8.75353309025104	9.13184967080506	8.8656500404114	9.03523969838258	8.56608834603265	8.25973160227143	8.85903148581808	9.01141745068141	8.85671885821998	8.75434096330655	9.1882342973384	9.30659952694164	8.59992257906708	8.70469770990537	9.30884301225121	8.72992190848329	9.06009635111091	9.03523969838258	9.22812666852223	8.82836597108586	9.14449907053915	8.99839777579687	8.88383992089783	9.10568750249715
AK3L1	8.24719008669856	8.20448261103675	7.44346903641597	8.41924777208447	8.06959141994081	7.994643476055	8.24578569049832	8.43455249885748	7.71900305940972	8.1282824138724	7.6351563505097	8.10136375609807	7.92847088054762	6.73139547756378	7.95984424051163	8.36359538084066	8.31304137337831	7.04888051735694	8.10395018576683	7.0475239982999	8.35378588616934	7.26188167166225	8.19961994893054	7.64872675006197	8.1611915044767	8.23989376589184	7.49051599652456	7.91807947119814	8.35667746252078	8.4588650829909	7.86293989154908	8.04125454997094	7.97510874246956	7.92034917565672	8.36887464871592	8.19825454300781	8.3705851779589	8.61826490895136	7.61848602634507	7.73297644451816	8.5192692077136	8.09296175561535	7.03755389717636	7.6591398561426	7.84317922406509	8.06873240120606	7.9173401906433	7.84178552934562	6.8510581187368
AK5	2.89012649757263	2.87906796932684	2.7536346222457	2.81204035276985	2.82014236721756	3.0637144852799	2.86876980444275	2.95370842982427	2.72074046405538	2.68318281213786	2.79067342594735	2.94197550123478	2.77111990945721	2.64950986993912	3.63039805055948	2.76027014854088	2.79830059705746	2.88459621008047	2.90943133533209	2.88135008278123	2.73529277496184	2.7089829746036	2.91701995600058	2.80073990351756	2.90654035820748	2.64393329627858	2.78939824060432	2.85024978444839	2.84375581371956	2.76035291216762	2.79173569030232	2.85130837763006	3.07961702047276	2.83124732477917	2.92634981716318	2.89691333142527	2.97643124347103	2.89423789143787	2.63709563879481	2.75858890666847	2.65216373958972	2.72374742453302	2.73618945470864	2.82378970196119	2.85758208502423	2.96549497902287	2.80562177449528	2.79952370812229	2.69259250502037
AK7	2.68061263049208	2.83632582488556	3.00947870803639	2.96499861595924	2.80487439349697	2.88963105486188	2.85822071362764	2.70604435426931	2.99137438603252	2.77961319386027	2.84814232602097	2.74194584937333	2.84748591080533	2.7816666743236	3.03401774821049	2.77889925242855	2.76605447018068	2.89452386499037	2.89890510269727	2.93363861016407	2.79244873082341	2.75256046349418	2.70998391358631	2.83835404876638	2.85423441098955	2.90628033198621	3.01616686018892	2.7571914423649	2.97420187168425	2.66804169398619	2.76394716608742	2.824937471757	2.90397972392174	2.71204544815295	2.74561724921581	2.87456894016641	2.73325468274648	2.84769594056467	2.86545758352674	2.99888526163123	2.8314645577296	2.80151111508236	2.77175310553256	2.8650638712188	2.82536059389999	2.7663739518313	2.86449844342234	2.93086410797575	2.80340567768226
AKAP1	5.53847693856249	5.41442903468778	5.08557692300756	6.11083821280686	5.84129595827701	5.4302372862421	5.78766538441511	5.54992681194473	5.73763229868129	4.93692944401005	5.80116966091618	5.86128758329329	5.42321579291599	4.98985239013102	5.25586107129649	5.30995730986532	5.66092849512487	5.1382366011733	5.73184192544638	5.4161669075483	5.62345313867737	5.2160847833559	5.78551489727092	4.86775923981666	5.71067456849656	5.2588004535806	5.51291872421029	4.91488406744808	6.12469752125235	5.58214886858386	4.98379141432639	5.96553671603571	5.71970748834984	4.76309350448345	5.01388100989673	5.93388182311408	5.79201232394917	5.02431873002265	4.62584055050209	5.90393198623582	4.8706481872323	5.42375087532528	5.73352917216206	5.94212397927087	5.09191414853337	5.97723677273526	5.71566530630729	5.51418466745984	5.45611087339018
AKAP10	5.99311264720874	5.72295887007248	6.23670128202431	5.74163548698494	5.82819731722366	5.51154764326947	5.34800308566455	5.75066402345773	5.56113122682111	5.67348314235313	5.97830629888289	5.94057306136979	5.54337765517105	5.98972396745468	5.51966943826847	5.79802527520915	5.68026426427401	6.12847798742137	6.04211180264588	5.92684652550443	6.21472252085113	5.9308848485274	5.83345411222044	6.09321594426656	5.63317848003709	5.95818356729501	6.01260153520435	6.31889619257793	5.64729338187365	5.90506783426973	6.02079844164618	5.71198484264304	5.47626101582261	5.96650370782897	5.95230603682606	5.3543972132189	5.65380455629395	5.93796305995331	6.0098296877887	5.51262059094706	6.13074164497927	5.59666348281137	5.83345411222044	5.82270607613992	6.14257855542613	5.79434200248583	5.4999541495218	5.55613602033201	5.83101242181283
AKAP11	6.05657375982093	5.78479381246513	5.80746794937215	5.79442755551197	5.9039616101741	5.83821905626764	5.66428630508159	5.67669762989954	5.47580477690331	5.80804171564145	5.89405688353984	6.24564564510039	5.93394262595634	5.63934475448387	5.93779861179986	5.27001071565492	6.13921131086176	6.16546630231691	5.64562853205962	6.17730109572692	5.81209264375959	5.97769403220163	6.13165345482504	5.62554491230152	5.95370955614332	5.84906556622653	5.96827057860815	5.70445221087815	5.95998819553833	5.60843714345019	5.36473079575531	6.03107061584244	5.9882379798306	5.5184742368993	5.14681480298516	5.87379629274402	5.88209686685946	5.53495714333365	5.66597633029179	5.74802613199891	5.5354401155948	5.96866441474577	6.053551110017	6.0243171901568	5.71630094844135	6.25777288364602	6.0513663654383	5.83206239588751	5.85679130330044
AKAP12	4.62781599637468	7.77888364347316	7.18960316648154	5.89399658290038	3.83193626294902	4.84601395170178	3.87424186143627	6.80995039559406	4.13422715534187	6.82359263965582	6.67576742767164	3.61476534707525	6.38668478933565	7.8117278385041	4.69054229931575	6.07387911968818	5.53116935169312	7.28174914623528	4.13727456574034	3.97079515716209	4.0705749368321	4.50326402509009	4.45597976811655	4.87885083380166	7.30612321553348	7.03276176950757	6.77052952824191	7.16386750313444	5.59692533052109	7.00242604643549	4.74175368627663	3.75404195730819	4.65245187458602	4.89830664025678	4.87156765407014	3.79029166387029	6.42638630216993	7.21574304376853	4.69134837912394	4.01587099388756	6.75907643775005	6.43902634416218	6.63108019600131	6.30432859501622	3.80142653427015	3.56595688602287	6.04145424792696	6.63497815605987	7.33623136874749
AKAP13	4.92459104441674	5.02719762119595	5.047875813166	5.00263289040126	4.85087733394691	5.01273349977605	5.04201794768077	4.97487085318491	4.85847108918339	4.93242633596435	5.02719762119595	4.81598143638954	5.26808983550241	5.22278225907864	4.89535173208531	4.96990350036195	4.43472368854326	5.2399374365711	5.01373014202957	4.76382789138951	5.16586874091673	5.73388773200706	4.85049829345652	4.71248868605946	4.92651063651278	5.05657507279536	4.94216553206721	4.88230298424201	4.90808024015996	5.13362892114123	5.2631144356006	4.79546471075958	4.91561545706469	5.31110770106943	5.01350679776518	4.93767080888473	4.88700176120907	5.09396215806756	5.20373478428822	4.80128901516284	5.12759040643017	4.85616286344923	4.90135846843266	4.92651063651278	4.90632223832359	4.76985549913482	5.10664580892166	5.06324606190658	5.07298062774736
AKAP14	2.55568960696654	2.56771940856154	2.48495490353515	2.61671413188948	2.67636189813136	2.46698417294027	2.44572997777642	2.45622293247162	2.6410155234926	2.52206224857993	2.53498412797309	2.4371448330258	2.50837525790691	2.58389825516333	2.48989445312546	2.5476664270665	2.5529129044141	2.54581934023937	2.38497153051357	2.49984310787698	2.4889041142827	2.46983374323365	2.54973614481739	2.53926635354964	2.55981511136411	2.52315725209855	2.49010022875195	2.46197303282173	2.60162492144865	2.48226405251082	2.50267035143417	2.65267675209459	2.47487118584534	2.47020097101344	2.53013961222251	2.45684544997096	2.46616900950293	2.50450076073915	2.52234279962234	2.62254950831141	2.44732413500461	2.52158645537804	2.76214703762462	2.5321284133209	2.47612519897901	2.44937385602355	2.51005665749282	2.48817703372183	2.57341524931831
AKAP3	3.32102419205422	3.62425406952442	3.80331355089957	3.34469424316328	3.28946005517375	3.23165590617122	3.60069831288183	3.51252290613916	3.89948180270992	4.33119863428063	3.42234346244074	3.25375024716004	3.59144711902799	3.31664660302299	3.46859832205491	2.93230427297584	3.30775715670379	3.29464880202041	3.02094129620444	3.48952974458879	3.36790045847638	3.35422728939074	3.27556185613229	3.4744481653148	3.52975161225502	3.80059782651149	3.67528690041702	3.63115421251401	3.29520591902905	3.56832185181634	3.34203138227769	3.24903469629714	3.20054321284856	3.58236696368163	3.79470872589464	3.51026759961342	3.43692340022727	3.47334091705833	3.70953110325693	3.75314807367108	4.45300010520936	4.1101874341141	3.2906393389417	3.3612645559229	3.34988226847828	3.21906037219436	3.5024756792963	3.20620861749475	3.27188070026355
AKAP4	3.33070586681245	3.60265079324822	3.42043622546782	3.35452798890874	3.67683592910904	3.40480549298513	3.51756426842625	3.58764713181196	3.66077107051728	3.56095933888458	3.09075581535966	3.20525109523708	3.96119730077548	3.57022946610254	3.4809178856635	3.24874044560798	3.43420328526005	3.30090902932616	3.51067196830571	3.32099174698294	3.72371935633269	3.85501509737557	3.32173304687853	3.75849106014397	3.55277999159184	3.47783978849318	3.39902383698469	3.81830158709291	3.34249343883275	3.27186514653758	3.6748951439945	3.61400124593875	3.38551593455246	3.55611827537466	3.19446742629619	3.48151199445265	3.54032919672443	3.6699726058399	3.38102955879151	3.6005242969667	3.54032919672443	3.51776412424249	3.44113086066955	3.11703312469276	3.56883076767826	3.21505710522752	3.84778147498562	3.52228801934913	3.52565725659214
AKAP5	2.76286561766359	2.61932651844937	3.05625262522418	2.79037417315941	3.02033053448575	2.64307341294266	2.70114237679447	2.8100211470967	2.87646713563614	2.94786889509385	2.99175780369633	2.82217379270494	2.72687050581522	2.92202479136906	2.90534161542406	2.94596927239517	2.85261930019674	2.93623920949367	2.94501785028605	2.62760367603073	2.7293371159559	2.69110949105463	2.78552821846991	2.79627187981924	2.65963193868341	2.79897944817191	3.0454566631972	2.79199588000775	2.80972122665034	2.81244668227655	2.68215766468284	3.0135796588782	2.68036140584525	2.96983680215411	2.84134404339798	2.73113019532873	2.82700409863168	2.67279979631512	2.95370436429202	2.88570824751872	2.74338956775171	2.94928526629222	3.03932415267936	2.98794531302463	2.58121319004905	2.83779953893073	2.75376795214664	2.7202895661281	2.92626716955272
AKAP6	3.33097135821671	3.05241095280176	3.45022596722459	3.07761095580318	3.2465023291565	3.22221105057506	3.00781180053364	3.11168432162958	3.13020406016726	3.19308192729178	3.40804465161513	3.03801901622915	3.24331256530237	2.93431586312546	3.10080242812722	3.41843798360137	3.10790502687933	3.0146516617593	3.12646493603056	3.20716444157085	3.39557656172377	3.18601298499967	3.33790287104261	3.17379305567966	3.09689884878932	3.05220534773659	3.44072413803867	2.8326239887583	3.11900177558235	3.1167834024248	3.12755298867296	3.26489575002809	3.24379348711172	3.05303594573375	3.12615018006464	3.05815671392887	3.14849833997675	2.91779880667683	3.14849833997675	3.16446386165959	3.1585829647544	3.21873178985145	3.06465022383648	3.40478949957584	3.12706440161581	3.08419088735097	3.26211550175481	3.04908778647579	2.99351476708704
AKAP7	3.91988112389495	4.23799782018709	3.90174705779136	4.1745590820155	4.02828793621889	4.26018044379873	4.14386182123453	3.97505738013019	4.09141705122069	4.11252654907339	4.14232777916601	4.128322021993	3.97026408507358	3.83733488313898	4.0126672127398	4.01922559442725	4.50911043542247	3.67454346472983	4.17967372839228	4.23243633128118	3.88799697429644	3.52632192752653	3.91754009342285	4.85772008394461	4.16627048294878	3.97780588598674	3.9036138817314	4.09841735733421	4.11629329235224	3.91436972519293	4.16719939247996	4.00111408394311	4.18334662686046	4.18490255032519	3.97447853204606	4.09191591952548	3.95949986585578	4.05544414460276	4.27166362944693	4.05116558730215	3.8935621516945	4.06730353258734	4.27805824265957	4.09074363569713	4.32308527436446	4.079671962995	3.95594864471808	3.99407480751583	3.85413179991497
AKAP8	7.04333641257634	6.98303116442531	7.24684333803314	7.19927199835957	7.09302057286476	6.95233608899899	7.00525304016593	7.17644959061846	6.90413353320812	7.11794593846889	7.39257535911467	7.17036865618288	6.95233608899899	6.98494782586482	6.76959354373419	6.88834436338511	7.04624811608965	6.80015601994143	6.98725899737764	6.72630592594001	7.27661569823243	7.00175614671055	7.06354645822469	6.97004324945854	7.01133760685533	6.98101873398376	7.24168766435285	6.92414175954754	7.19997481793339	7.2285624974264	7.06909472188184	7.10804047384418	6.98410485594695	6.54591588477035	6.89108863328566	7.03017336614054	7.17992863075748	7.06015350686595	6.9704486020545	6.94113278919468	7.05821869887322	7.12862525451565	7.32322827995734	7.36644618555253	7.09035415189704	7.17428841211329	6.98410485594695	7.1389974017279	7.01297966019543
AKAP8L	4.41425544998555	4.2712136389156	4.50901252215287	4.42608600458413	4.21479355380192	4.08013795864995	4.08381012798278	4.15129407915187	4.1092926024503	4.32834793472558	4.33756611650844	4.34754586704454	4.29000710782948	4.51123195109087	4.11345627161715	4.32140421962255	4.14489434172972	4.37360303793257	4.21290819115736	4.29243516820744	4.40509742573445	4.40509742573445	4.30511361170968	4.56092138441511	4.2021917344788	4.3484219999339	4.37250668259323	4.48960962097392	4.31404283577218	4.40608394151136	4.47205028166976	4.16235888065128	4.06657432709305	4.43745274971859	4.34989368873335	4.06908096911306	4.11683561913412	4.47284759935475	4.4490776232155	4.08704676610934	4.60388387072076	4.24387520944627	4.28625599332121	4.25055469477046	4.42920248432916	4.25749016586462	4.21590945220983	4.17305156224031	4.37414444101406
AKAP9	5.17410927372963	4.99537432930811	5.19218988521861	4.32187535664389	4.77013426908205	5.24310262573608	4.11459739999025	3.97890257384979	4.10627792680242	4.27685213341058	4.7406431935175	4.81331137816573	4.7977052989527	5.15472398792997	4.62555678534298	4.11553241657958	5.23843189170382	5.40973019255441	4.5424414211519	5.22014579401091	5.30859618890411	5.04047583300006	5.1124688363131	4.4836160557474	4.96049489872191	5.1419965918892	5.12885487561839	5.57709197420172	4.38154531228588	4.25721342035762	4.75479467101863	4.7685687155264	5.17343918393916	5.01983321938276	4.09868788574373	4.20250998111265	4.08595112262318	4.81130019876059	4.26430620766929	4.19582402608419	5.21043367428356	4.3422366697162	4.81593601974295	4.7425868838229	4.82478767549381	4.80578776225807	4.7920569378081	4.79403002740335	5.09634493605405
AKD1	3.19670782970971	3.24306454464024	3.16626634399818	3.26697785853738	3.23259828540499	3.22819354311847	2.8770052792547	3.09143069187034	3.2051705707316	3.12846130431447	3.11746843455631	3.07204502935709	3.21410596218487	3.22851330662384	3.24267083582424	3.17686450567939	3.03222647885049	3.51175882042249	3.31396510713007	3.22986930373882	3.40653164563084	4.27622142976207	3.19697172025061	3.28881731606867	3.24064798328063	3.21322499467467	3.16784117434808	3.14684298931332	3.26374102631722	3.12795969507549	3.19614560593842	3.2307727692392	3.22668417115366	3.43875324796213	3.26957629334692	2.88913825132558	3.09615906376898	2.92918380872946	3.17355910643505	3.20488849008541	2.96411718761248	3.131678163423	3.23586300707972	3.12123630746305	3.1527698348349	3.07734254551481	3.21322499467467	3.35306439783799	3.22701423530149
AKIRIN1	8.3724007507832	8.82557833580495	8.33753356996258	8.95283512084778	8.97749053199093	8.88345715287762	8.89634308731155	9.06930190566517	8.71406348345817	8.87904708425385	7.70182181417954	7.97381200860519	8.93950551266005	8.69631168441296	8.98765138828682	8.4103433422961	8.7506447481254	8.816541210574	7.95207926800956	8.7820789123593	8.97319077569393	8.87759605287874	8.26534417596311	9.01429965675284	8.62175210910033	9.0021281979002	8.23785547244182	8.77247567968061	8.71777426734431	9.30526269131184	9.29681577640508	8.7377012697492	8.66629340862069	9.07311514402516	9.16317526277807	8.67555907705409	8.80686978921408	9.35591925815351	9.06149659764428	8.53488577524277	9.11110549227317	8.66303224040239	8.20495487272357	7.75509919350224	8.44672531236114	7.96112785714761	8.70766953808146	8.75013856965671	8.52055066558241
AKIRIN2	7.25774202262632	7.34298092673825	7.53278108492386	7.18650409993403	7.20751769799325	7.1301734123589	6.98051008166354	7.38404825978552	7.13759065212821	7.30110307101785	7.49110617897516	7.5519502652466	7.21383466918897	7.75874204205363	7.29931353906869	7.48581544436084	7.0622145963552	7.43599701927116	7.46048756813603	7.23577239073691	7.20615831744699	7.95477875737448	7.15922131202202	7.47099450591331	7.22234323225833	7.4819049768375	7.35880710037369	7.40528686183414	7.10734087203872	7.6848751292686	7.87348901283174	7.1224059226551	7.06597112439964	7.72751756651544	7.49337660485098	6.95622181804376	7.25162976401045	7.53203225937841	7.77070557315466	7.07162579069004	7.80358185981629	7.1914053215555	7.4378917391846	7.32903918386359	7.50310882927231	7.37315328308483	7.12686125320562	7.24969964036179	7.52127491465343
AKNA	3.12208979617979	3.08182416575753	3.2034741138403	3.25808548497348	3.1749647077863	2.98607724855573	3.18022129109129	3.09207096284791	2.9985022065281	3.1332334830451	3.02935836176766	3.14825694873633	3.07690363513763	3.40913610927507	3.0136234534354	3.31527288538505	3.20830810246438	3.32933876951207	3.01335371214971	3.1903512002912	2.98460715854869	3.19755329261928	3.11914457489743	2.95560794096735	3.08533071112497	3.20032924967663	3.18695734832354	3.38910969318517	3.23191134797305	3.41940955436554	3.26106635458552	3.16317147599074	3.00487874326922	3.09977457018368	3.1164819702738	3.16759201648558	3.09404936276902	3.1626976463859	3.00244604413433	3.01552075058735	3.24163934078717	3.12845948549195	3.31078481838783	3.04155614532418	2.98600032508831	3.14085942868127	3.08109895481194	3.02588051620792	3.35769208011646
AKNAD1	3.24382434741236	2.53902222936608	2.62083051825734	2.82876290046192	2.76438042105938	2.85514662109941	2.65053266634569	2.55809044904365	2.81320499378202	2.5047657808135	2.57794355649462	2.9172839311943	2.82954345183879	2.62803002060988	2.8305635891244	2.79553200969062	2.88975214957332	2.6373912166367	2.80817802609512	2.77504795654333	3.01530925903926	2.68923608954819	3.25419921670755	2.65001858174259	2.64114079023374	2.61264176565228	2.71194352365618	2.61961543041996	2.89269667261432	2.56606620618252	2.50562120900566	2.83657607958891	2.91599289845106	2.69173763264382	2.60713959951948	2.7378158105597	2.65793445609535	2.7055235477881	2.58549974810273	2.87914912523359	2.71575083868275	2.6110520215914	2.67331762294661	2.67504907382756	2.76184872416964	2.97027693355017	2.89335640701503	2.66252350477169	2.71833816121868
AKR1A1	6.06987096329966	6.28430385558417	5.96746676401114	6.08240211387198	6.24020289450829	6.56391413187357	6.53655431903546	6.1299947410433	6.24459908371668	6.35642204655102	5.76522137247587	6.14098808739057	6.42249131103323	5.87942230013953	6.30706059972173	6.18199620005866	6.27143480184133	5.97495695095784	6.12375157770213	6.09844102116691	6.29087687678228	5.65958640511812	6.19309779688769	5.7720121197564	6.36792989206382	6.14458517658421	6.10974034818909	5.8983343834052	6.20314947572229	5.92107871208793	5.92715266654139	6.3321145695687	6.5990357715673	6.02093363089451	6.05040913560992	6.57668094195345	6.24204732545458	6.04323733294562	5.92668415214829	6.3358059795985	5.83263546528482	6.42902268157739	5.93120940624677	5.94619443008972	5.9484784377561	6.25092307034617	6.48419582891776	6.12153966007734	6.03795260214245
AKR1B1	9.32774438418895	9.28224586803655	9.77219437622178	9.73122824021361	10.0393816290066	9.63044973472193	9.95957654046821	8.82899255013552	9.96370337843859	9.85929922388949	9.41931019576901	9.9750190253209	9.75080776535552	9.11384639327994	10.3604103441744	9.35439029041672	9.76434241658531	9.32444903520395	9.53654121567845	9.96370337843859	9.91588766061989	9.69229491623412	9.24682984595642	10.572580931872	9.21520095656147	9.29693223785294	9.55989594533439	10.1162816587804	9.52948351640113	10.2738683320292	10.1713581446613	9.75757719209611	9.45709769719355	9.88812560049764	10.238064396208	9.69758349047263	8.89260866907324	9.54879184470973	10.2306803160751	9.70069436334262	9.67652936709722	9.62486007137826	9.70643631359127	9.31042430724214	10.2470456540662	9.70911693008378	9.54409113324238	10.1986119963927	9.09449615355506
AKR1B10	5.2770123881556	4.1504676473534	6.16364118423986	6.57319048942346	7.91592853831167	6.27409359339858	8.55578084640769	5.04010450531875	7.69232975879524	8.03439124533052	5.83122770191181	7.05924741609843	8.08921131042327	5.67472667182453	9.45595249515717	5.67270181812507	4.86960919414408	7.13896178641397	6.26078449007818	7.18378322328225	8.31758880310777	5.59824680806787	7.00743725892577	4.56948768657538	6.30230901473453	3.98454824303371	7.5654947923023	4.24120344533554	7.81675788105269	4.97104283097345	4.24209128160441	8.65535359318559	7.63438889772369	4.14943625461271	4.17455695800418	9.0521323231148	6.8591893965611	3.91937093486416	3.67286346604679	8.51228447435254	4.49689577021748	8.73126901883509	5.86534167993023	7.35740115993253	4.91152344476985	8.11631763543091	8.76582501683132	6.41166747865829	7.25817867605994
AKR1C1	6.04278485445556	5.45874443710078	7.36271489680652	7.73888482653812	6.8474226124765	6.54913437447249	6.32489459545673	5.80100644570404	6.85848724166945	6.32581387751639	6.65201880372846	6.61980924175122	6.3966275043513	6.05645700697498	7.42484015184798	6.44584667525639	5.86249427403431	6.48987681692533	6.85521627421502	6.24462797385737	7.08163862541646	6.46499404859656	6.68241032227474	5.89265673060062	6.31071951101154	5.38645353771961	7.51940300416239	6.08568801738196	7.75215984048161	6.29618753949634	5.95028045545718	7.19432492843888	7.0030387454309	5.4399290205672	5.13319444747384	6.86106260566209	6.52885929295524	5.51320618144892	5.63871969288272	7.20118405519953	5.3971232904584	6.86154685385647	6.35740465749618	7.07013472702409	5.92778871081805	7.04922606666899	6.90670231912898	6.10071328845965	6.69105528396528
AKR1C2	7.60044779749909	6.75385508323226	8.19723955709308	8.69797417935296	8.26029390931552	8.27159638076119	7.58505368960835	7.34461187170799	8.35188338033915	7.74897651211463	7.96992179793711	7.77439089125431	7.79343433816651	7.02971922267319	8.56571492083941	8.02673775304855	7.19940424053471	7.94382162662489	8.1988993282612	7.74060214207975	8.05579530678567	7.15163920099463	8.18119980027357	7.14889760425948	7.69135707855994	6.5377086394722	8.53816826874934	7.35627210723206	8.83589369772412	7.71134940928764	7.20453481978598	8.5757250327434	8.5823945463186	6.73251949352666	6.29157513099559	8.17205105757705	8.03338443176079	6.82039119040754	6.88536536471714	8.6331003202656	6.58846304341286	8.26897693883345	7.81635777560175	8.40108571994885	7.20053275141869	8.28390814799855	8.29545777149327	7.42303748630821	7.85051854503841
AKR1C3	10.544488596176	8.05687555509222	9.83601298600838	10.0017635982569	10.074879237443	10.4240922053551	9.88279448438829	8.78923455994109	10.6756189319782	9.24302933762787	8.5741136743466	10.3438328394475	9.35186948398888	7.82815589186829	10.9574077478105	10.1412990094452	9.22422511061971	9.45840866020139	10.999315653387	10.1370509516025	10.9030229160362	8.40831313677259	11.0375449163904	9.22064786405723	9.47798761284792	7.68826204164458	10.5900572403239	8.76837543229594	10.6980297914035	8.96414445294939	8.69361226834194	10.7454804270077	10.9605494089348	8.40569963046152	7.30248794923301	10.6206093339902	9.9266163247585	7.50028045500455	8.42442364892012	11.1178170592651	7.25916294481467	10.2194439157676	8.99116674951959	9.7900392166276	8.93158695714197	10.9112091022419	10.2882179977635	8.85348838809386	9.33893856177115
AKR1C4	2.83065682768098	2.74596005680255	2.8839532245487	3.12793791526045	3.34044796332156	3.03172238354255	2.88034865206555	2.87482733824504	2.95239228493299	2.72149515290689	3.38958124683871	3.18001345777317	3.22698175956744	2.64739132831538	2.85183458122579	3.0271970834	2.81364727437988	2.91989517676003	3.21594930571272	2.86084143422984	2.9404157037104	2.42725399267138	2.88025010156274	2.90087992404566	2.80073291266403	2.89270706273402	2.93068805984809	2.81758516262209	3.16039678067156	3.01499207461037	2.84824004486972	3.35867134642467	3.07018074611629	2.82285380716997	2.77246336552015	2.92732103105424	2.9220647408316	2.73093192539907	2.80769219910416	2.99509115731653	3.19196683331955	2.77746876790718	2.82609919337686	3.40447548241286	2.93390588640637	3.20887705357296	3.25274821282768	2.85459206870774	2.70830925522191
AKR1D1	2.54778846659238	2.6665879813882	2.67989637884479	2.82578374471375	2.72553790137208	2.91033938636654	2.77013758347348	2.69413946206024	2.58891251810803	2.61036573119553	2.76935142893623	2.75361454600626	2.87640106316511	2.70218030583603	2.74235906221983	2.87245331548207	2.79869589364061	2.92480314453982	2.73079272380531	2.66548460659907	2.73879961758759	2.60283201544782	2.58080274981561	2.80437740714579	2.68665211806498	2.85122545738091	2.69868557950956	2.67177066194329	2.82876978818785	2.82218232650178	2.60197168010852	2.73938954583213	2.90471096722125	2.6858823387816	2.90183655854912	2.77908412020223	2.7111935495075	2.53832810246987	2.68288718041797	2.61750027910814	2.66198522014613	2.63683060667641	2.80007192595787	2.77836245212406	2.72161670061295	2.76415738294623	2.87397356723311	2.65950702139927	2.71851871634014
AKR1E2	3.33910139521944	3.21192589340879	3.16884695450991	3.47485900042478	3.52107757823526	3.40069191631105	3.32696018698568	3.36288172368288	3.54915425468301	3.2788995605695	3.51818898332569	3.52075980101749	3.36462420209367	3.34429811198744	3.40772750391257	3.44883198703167	3.17938974333827	3.15714851586625	3.49329643460004	3.23335784823287	3.31450437930632	3.34860717106046	3.36382770421602	3.33556001496816	3.2506267422474	3.2973174922514	3.2126861441154	3.13277708518786	3.48451073480064	3.44240923848495	3.42606851384931	3.52467047863061	3.41878175269907	3.38732121096741	3.38179221700905	3.35294520996419	3.38520113427382	3.24291634316418	3.27406741219646	3.54931884691869	3.35294520996419	3.30990019932114	3.34251560258949	3.52213148157567	3.4473655192466	3.52440063353298	3.38675981994263	3.30569967353571	3.36861792645605
AKR7A2	8.34825491923501	8.27867956238966	8.22489169527596	8.3009926611099	8.50021056946006	8.4682517306445	8.32701017242883	8.15410191614357	8.52275975866688	8.33993740043825	8.39279109656191	8.29351759469689	7.99592978260299	8.2507444528021	8.27867956238966	8.08907851975877	8.56521698091776	8.50021056946006	7.94401874993291	8.75969269762395	8.46392057423613	7.68331540551114	8.67679473474437	7.61076263526502	8.63957498948218	7.91663246692714	8.60917404687664	7.87873800024723	8.65144346449991	7.92380652741249	7.8944543560292	8.75686823859239	8.74021854801109	7.64479311377284	7.52897190276895	8.66555086920884	8.56943528199786	7.61704810375062	7.42941201484598	8.76896669159999	7.39640256702467	8.67244841919275	8.4717250614097	8.7008028261453	7.8906664306164	8.64799021522799	8.48396579651997	8.06315887157374	8.62381926003657
AKR7A3	3.79060360368697	4.11631197723041	4.097712548083	3.88091901773526	4.04426487910345	4.37570208234284	3.63489047306466	3.96771635375651	4.05009504086429	3.88010122515534	4.28541521253818	3.95960407971769	4.18056935127153	3.91117877040434	4.05623062603193	3.64904413626715	4.29169637334832	3.9457030330713	3.88272015950813	4.3151511783367	3.99103414637548	3.65643281373002	4.00102072196847	3.64202941695056	4.20658835856347	4.05253619824647	4.19482839551756	3.78119638613064	4.05814727955788	3.70306205619639	3.93553785224016	4.16151106981249	4.37121060982673	3.86885422743568	3.7159438727387	3.90556704181537	4.11261385630256	3.67619833556841	3.60889891567577	4.16518226055899	3.78984291097676	4.05773735410891	4.15203925258017	4.31391445918653	3.70479879786624	4.10700368190586	4.24720090619661	4.19739677797658	4.07734847780019
AKT1	7.03247932208317	7.09412960769538	7.02093453140114	7.0850559497407	6.99860794089181	6.98370411680152	6.84644695433513	7.08270972683949	6.82203853338994	7.22987432035012	7.08043324525789	6.95729401589225	6.94414309302896	7.15527504942689	6.73909632699503	7.42916378431369	7.12958630276365	6.36254524690967	6.89390019729002	6.92800578440542	7.04933382129186	6.56918669505746	6.99145106862194	7.29858566013319	7.04839712533847	7.04688987999322	6.98072247165406	7.23618683824108	7.03996866235321	6.74769931354082	7.01625769665826	6.95985095560199	6.94606150572018	6.85560407697717	7.36951040029653	6.81887762668127	7.03779909953044	7.10853271379314	7.01625769665826	6.79615256785999	7.1463813191295	7.17439072525351	7.04364357818558	7.03574118451103	7.06005202060704	6.92076570891833	6.90814761480389	6.83948610807799	7.10497890744237
AKT1S1	5.08320122018221	4.69110541655195	4.61709699032913	5.12066777596776	4.91872409205849	4.78478495320085	4.66772679994278	5.15621338193819	5.23450925128447	4.84576890143771	4.98875038201059	5.20148060085126	4.64618732844178	4.6988388829559	4.97471795317107	4.92078381771575	4.77755984461869	4.68265761976047	5.10421334348303	4.97342514664151	5.37186373665749	4.95568229002223	5.16724647349479	4.24293195514958	4.92684650810235	4.76914579597558	4.88141902330034	4.34665398810229	5.19028555766494	4.85248396798679	4.67270616974442	5.06556608457884	4.98389127326779	4.5088841454436	5.05274879535337	4.91278034087567	5.21273640219685	4.84034722677358	4.38563527145312	5.26228246945067	4.84155809544432	5.02161824871305	4.88346157232116	5.10909762777755	4.58563765344263	5.24117371627804	4.89977571995002	4.7877015891182	4.93121124621817
AKT2	4.61424466474473	4.65200170922966	4.74477241003523	4.74405413542652	4.63552129737433	4.68042761995381	4.5500607784735	4.57469064650755	4.62813645610165	4.84571573716819	4.64222133203081	4.75352943900124	4.50349135411185	4.72920078289988	4.46236305299573	4.80788017162388	4.58031713094242	4.65200170922966	4.70080061678536	4.69707279731078	4.70080061678536	4.6009462866398	4.6707315437455	4.5366110261211	4.69662737361655	4.53561238983738	4.76369908467971	4.5937724172934	4.76304401592479	4.72082185708497	4.61687573029033	4.68548112680207	4.71671920270101	4.4100407485097	4.47441156070642	4.62486756910035	4.64255076076288	4.480358485585	4.3892984315707	4.68032578150986	4.62451850449109	4.83435855692366	4.65467823643962	4.68990077949261	4.5754561451978	4.76989612671926	4.59192173353824	4.58984933420449	4.75238609309126
AKT3	4.52239418044973	5.18817548476505	4.53260142247663	4.83899020567263	4.65159812283672	4.81487194461708	4.73301482111161	4.79802733944214	5.19100173109384	5.39462647148534	4.3999670323139	4.5393859629002	5.26590943136329	5.1431746495237	4.82134774474082	4.98735264558909	4.57562145077651	4.64669368911347	5.1001988850661	4.8777000423317	4.87573694092713	4.57562145077651	4.5535060994267	4.53831580772842	5.11247285617709	4.69675374504031	4.56274600917372	4.47464831361475	4.82106903856935	4.70743276464045	4.78882023574108	4.66324103648817	4.80142556384252	4.75450364941943	4.87857534362437	4.73180019241377	4.7870785005738	4.7870785005738	5.56027868289957	5.11496600156716	5.22481430600638	5.29234284940696	4.46155203918321	4.44971779663457	4.61722137648471	4.56858583450866	5.17941301351793	4.74141487035171	5.07557786470194
AKTIP	7.50855033617654	7.52145822070422	7.41920029033627	7.07062091234191	7.2138652790965	7.45375109488208	7.34826763894192	7.28842050313081	7.5962004037947	7.2757728193514	7.54169605668164	7.40836630214303	7.37922478204203	8.380121653738	7.35152207570838	6.84671913215259	7.05002746867518	8.57098468484096	7.07396304639761	7.97429232888297	7.29127403800363	8.84139397581285	7.5231996422438	7.39495819932455	7.53569766344163	7.76956531119939	7.43432268891598	7.62472071376415	7.08231735881974	7.48653410239654	7.60328097979207	7.22891031436917	7.46825467709926	7.49345929217816	7.40604523112621	7.36371554924105	7.3039109366939	7.35913463952569	7.32861094044242	7.6089383936789	7.25046923273166	7.29079584792635	7.95040551686804	7.55613009708184	7.63241675742569	7.42423622929511	7.39425078229758	7.58434027336089	8.39360901241182
[truncated: 19,446 more rows]
[truncated: 17 more columns]
