# Supplementary material for: Characterization of immune infiltrates, molecular subtypes and signature genes in patients with allergic rhinitis
Source: Open Med (Wars). 2026 Jun 1;21(1):20261441. doi: 10.1515/med-2026-1441 (PMC13225186; doi:10.1515/med-2026-1441)
Supplement: Supplementary file 2 — Supplementary Material [file j_med-2026-1441_suppl_002.xls]

## Sheet: Sheet1
Table S2. Expression correlation coefficient between DEGs
	GTF2H2	CRYZ	RBCK1	TRIB3	HSPA1A	LOC100131512	LOC645166	CECR1	TSPYL5	C17orf97	CDA	GTF2H2B	SULT1E1	PCK2	ALDH3B2	LOC286434	LOC100132288	IGFBP3	SLIT2	SNX10	ZNF83	EPDR1	MMP1	WFDC5	ALOX12B	SNRNP25	SERPINB3	LY75	LOC284561	GCOM1	CTH
GTF2H2	0	0.31038	-0.303925	-0.31214	0.443689	0.618256	0.120442	0.198808	0.427756	0.476453	-0.19559	0.795572	-0.385719	-0.269553	-0.0519936	0.510044	0.0490182	-0.202853	-0.596166	0.0688703	-0.582025	0.222673	-0.409425	-0.497384	-0.193684	0.5683	-0.377784	-0.029923	-0.42015	-0.585246	-0.369695
CRYZ	0.31038	0	-0.346294	-0.0681355	0.107849	0.232431	0.206141	-0.0170768	0.141839	0.203714	-0.145209	0.409903	-0.158615	-0.0256296	0.0137439	-0.30725	0.445379	0.165272	-0.59336	0.676236	-0.668472	0.0828784	-0.287558	-0.505342	-0.143192	0.604178	0.181525	0.0128766	-0.245617	-0.555142	-0.188651
RBCK1	-0.303925	-0.346294	0	0.700492	-0.376779	-0.478875	-0.399811	-0.0724794	-0.602988	-0.0762643	-0.300841	-0.395098	0.415136	0.418349	0.0797296	-0.0865309	0.215665	-0.178603	0.162043	-0.201682	0.284925	-0.262454	0.000434381	0.184054	0.227345	-0.308482	-0.0812543	-0.164652	0.390167	0.292211	0.294486
TRIB3	-0.31214	-0.0681355	0.700492	0	-0.82231	-0.264038	-0.400129	-0.0575449	-0.455984	-0.331337	-0.0194232	-0.211542	0.797018	0.866197	0.620593	-0.17179	0.0247822	0.0671056	0.134187	-0.00805926	0.371386	-0.369794	-0.0235573	0.265154	0.536118	0.00144749	0.246695	-0.481251	0.84335	0.323077	0.763373
HSPA1A	0.443689	0.107849	-0.376779	-0.82231	0	0.107698	0.349313	0.0882429	0.347171	0.507498	-0.112457	0.225318	-0.836767	-0.899818	-0.729082	0.21241	0.313735	-0.183051	-0.232436	0.0408806	-0.560728	0.442983	-0.0851636	-0.395244	-0.54138	-0.0107783	-0.282555	0.552571	-0.926948	-0.459813	-0.937723
LOC100131512	0.618256	0.232431	-0.478875	-0.264038	0.107698	0	-0.0323092	-0.182486	0.465307	0.2645	-0.231856	0.654056	0.0709871	0.0630788	0.136012	0.174038	-0.270658	-0.0636668	-0.455461	0.0102706	-0.407475	0.168024	-0.432603	-0.316866	-0.224397	0.71133	-0.446029	-0.134609	-0.0478965	-0.469437	0.0455535
LOC645166	0.120442	0.206141	-0.399811	-0.400129	0.349313	-0.0323092	0	0.296667	0.0169582	0.410839	0.430099	0.384964	-0.352008	-0.387997	-0.0332291	0.365069	0.0682982	-0.277615	-0.228727	-0.0536243	-0.178904	-0.00224862	-0.0394973	-0.237338	-0.0467949	-0.125817	0.290276	0.461708	-0.357317	-0.0718595	-0.364845
CECR1	0.198808	-0.0170768	-0.0724794	-0.0575449	0.0882429	-0.182486	0.296667	0	0.0579728	0.00936955	0.150758	0.18372	-0.280633	-0.102525	0.194182	0.43383	-0.0520175	0.161348	0.0983741	-0.0401427	0.167684	-0.279529	0.158202	0.160618	0.313647	-0.24526	0.312561	0.357254	-0.103476	0.238283	-0.0469076
TSPYL5	0.427756	0.141839	-0.602988	-0.455984	0.347171	0.465307	0.0169582	0.0579729	0	0.0462083	0.222244	0.412636	-0.208126	-0.352792	-0.230116	0.0518296	0.0176231	0.130506	-0.270932	0.36806	-0.424658	0.545934	0.00661696	-0.330018	-0.395992	0.504347	-0.294838	0.0801439	-0.314095	-0.538331	-0.261165
C17orf97	0.476453	0.203714	-0.0762643	-0.331337	0.507498	0.2645	0.410839	0.00936955	0.0462083	0	-0.239165	0.487361	-0.307204	-0.364163	-0.368669	0.373042	0.518494	-0.480484	-0.677551	0.0941037	-0.560962	0.230774	-0.776433	-0.693367	-0.323569	0.328973	-0.455366	0.146882	-0.480953	-0.478233	-0.484576
CDA	-0.19559	-0.145209	-0.300841	-0.0194232	-0.112457	-0.231856	0.430099	0.150758	0.222244	-0.239165	0	0.147632	0.103867	-0.0162131	0.265931	0.318381	-0.138476	-0.0408447	0.240198	-0.0068376	0.286382	0.130839	0.398458	0.208067	0.253186	-0.167715	0.585783	-0.144855	0.141734	0.20775	0.130658
GTF2H2B	0.795572	0.409903	-0.395098	-0.211542	0.225318	0.654056	0.384964	0.18372	0.412636	0.487361	0.147632	0	-0.0785543	-0.0935761	0.149682	0.570769	0.108219	-0.265532	-0.669038	0.182474	-0.520254	0.301474	-0.397071	-0.546592	-0.10127	0.656594	-0.142051	-0.147662	-0.220789	-0.573072	-0.161776
SULT1E1	-0.385719	-0.158615	0.415136	0.797018	-0.836767	0.0709871	-0.352008	-0.280633	-0.208126	-0.307204	0.103867	-0.0785543	0	0.871523	0.626918	-0.16726	-0.108819	-0.02447	0.123127	-0.100083	0.393836	-0.235946	-0.0922351	0.287084	0.441951	0.151473	0.0861569	-0.594583	0.902219	0.294841	0.875514
PCK2	-0.269553	-0.0256296	0.418349	0.866197	-0.899818	0.0630788	-0.387997	-0.102525	-0.352792	-0.364163	-0.0162131	-0.0935761	0.871523	0	0.825406	-0.157125	-0.268007	0.174899	0.178398	-0.111695	0.469236	-0.51727	-0.0850505	0.384834	0.635003	0.119838	0.255688	-0.557415	0.941606	0.393745	0.936485
ALDH3B2	-0.0519936	0.0137439	0.0797296	0.620593	-0.729082	0.136012	-0.0332291	0.194182	-0.230116	-0.368668	0.265931	0.149682	0.626918	0.825406	0	0.156872	-0.455315	0.126603	0.278423	-0.232114	0.525895	-0.581694	0.0816608	0.482979	0.830399	0.0115724	0.528607	-0.431725	0.78799	0.497949	0.804176
LOC286434	0.510044	-0.30725	-0.0865309	-0.17179	0.21241	0.174038	0.365069	0.43383	0.0518296	0.373042	0.318381	0.570769	-0.16726	-0.157125	0.156872	0	-0.139479	-0.391449	-0.145198	-0.453755	0.0943639	0.0319425	-0.0845919	-0.0519149	0.247206	-0.0987159	-0.00481916	-0.123469	-0.149524	0.0202769	-0.133047
LOC100132288	0.0490182	0.445379	0.215665	0.0247822	0.313735	-0.270658	0.0682982	-0.0520175	0.0176231	0.518494	-0.138476	0.108219	-0.108819	-0.268007	-0.455315	-0.139479	0	-0.234853	-0.494054	0.563293	-0.572808	0.35143	-0.342038	-0.559305	-0.256593	0.253491	-0.0964009	-0.00203794	-0.379324	-0.487092	-0.430986
IGFBP3	-0.202853	0.165272	-0.178603	0.0671056	-0.183051	-0.0636668	-0.277615	0.161348	0.130506	-0.480484	-0.0408447	-0.265532	-0.02447	0.174899	0.126603	-0.391449	-0.234853	0	0.276706	0.333745	0.170716	-0.13941	0.388169	0.30845	0.095316	-0.0250786	0.310986	0.100123	0.151592	0.0625611	0.211481
SLIT2	-0.596166	-0.59336	0.162043	0.134187	-0.232436	-0.455461	-0.228727	0.0983741	-0.270932	-0.677551	0.240198	-0.669038	0.123127	0.178398	0.278423	-0.145198	-0.494054	0.276706	0	-0.451176	0.836663	-0.377081	0.68276	0.876423	0.488183	-0.760627	0.470034	0.0331032	0.339847	0.819361	0.303674
SNX10	0.0688703	0.676236	-0.201682	-0.00805926	0.0408806	0.0102706	-0.0536243	-0.0401427	0.36806	0.0941037	-0.0068376	0.182474	-0.100083	-0.111695	-0.232114	-0.453755	0.563293	0.333745	-0.451176	0	-0.562071	0.445631	-0.110076	-0.569375	-0.386189	0.578917	0.0583969	0.0116336	-0.211136	-0.610198	-0.200353
ZNF83	-0.582025	-0.668472	0.284925	0.371386	-0.560728	-0.407475	-0.178904	0.167684	-0.424658	-0.560962	0.286382	-0.520254	0.393836	0.469236	0.525895	0.0943639	-0.572808	0.170716	0.836663	-0.562071	0	-0.567168	0.47781	0.85673	0.661425	-0.68577	0.430498	-0.230142	0.616461	0.901793	0.609584
EPDR1	0.222673	0.0828784	-0.262454	-0.369794	0.442983	0.168024	-0.00224862	-0.279529	0.545934	0.230774	0.130839	0.301474	-0.235946	-0.51727	-0.581694	0.0319425	0.35143	-0.13941	-0.377081	0.445631	-0.567168	0	-0.0617911	-0.661474	-0.677281	0.369879	-0.371982	0.0475369	-0.440101	-0.674769	-0.504387
MMP1	-0.409425	-0.287558	0.000434381	-0.0235573	-0.0851636	-0.432603	-0.0394973	0.158202	0.00661696	-0.776433	0.398458	-0.397071	-0.0922351	-0.0850505	0.0816608	-0.0845919	-0.342038	0.388169	0.68276	-0.110076	0.47781	-0.0617911	0	0.602109	0.236236	-0.582432	0.559532	0.15919	0.0384617	0.388604	0.0174838
WFDC5	-0.497384	-0.505342	0.184054	0.265154	-0.395244	-0.316866	-0.237338	0.160618	-0.330018	-0.693367	0.208067	-0.546592	0.287084	0.384834	0.482979	-0.0519149	-0.559305	0.30845	0.876423	-0.569375	0.85673	-0.661474	0.602109	0	0.675843	-0.660865	0.490466	-0.102157	0.485515	0.864618	0.510981
ALOX12B	-0.193684	-0.143192	0.227345	0.536118	-0.54138	-0.224397	-0.0467949	0.313647	-0.395992	-0.323569	0.253186	-0.10127	0.441951	0.635003	0.830399	0.247206	-0.256593	0.095316	0.488183	-0.386189	0.661425	-0.677281	0.236236	0.675843	0	-0.370825	0.640858	-0.354048	0.607304	0.709759	0.610676
SNRNP25	0.5683	0.604178	-0.308482	0.00144749	-0.0107783	0.71133	-0.125817	-0.24526	0.504347	0.328973	-0.167715	0.656594	0.151473	0.119838	0.0115724	-0.0987159	0.253491	-0.0250786	-0.760627	0.578917	-0.68577	0.369879	-0.582432	-0.660865	-0.370825	0	-0.385625	-0.319341	-0.0385563	-0.765736	0.0246559
SERPINB3	-0.377784	0.181525	-0.0812543	0.246695	-0.282555	-0.446029	0.290276	0.312561	-0.294838	-0.455366	0.585783	-0.142051	0.0861569	0.255688	0.528607	-0.00481916	-0.0964009	0.310986	0.470034	0.0583969	0.430498	-0.371982	0.559532	0.490466	0.640858	-0.385625	0	-0.0289006	0.259566	0.463837	0.24053
LY75	-0.029923	0.0128766	-0.164652	-0.481251	0.552571	-0.134609	0.461708	0.357254	0.0801439	0.146882	-0.144855	-0.147662	-0.594583	-0.557415	-0.431725	-0.123469	-0.00203794	0.100123	0.0331032	0.0116336	-0.230142	0.0475369	0.15919	-0.102157	-0.354048	-0.319341	-0.0289006	0	-0.50934	-0.0333802	-0.547451
LOC284561	-0.42015	-0.245617	0.390167	0.84335	-0.926948	-0.0478965	-0.357317	-0.103476	-0.314095	-0.480953	0.141734	-0.220789	0.902219	0.941606	0.78799	-0.149524	-0.379324	0.151592	0.339847	-0.211136	0.616461	-0.440101	0.0384617	0.485515	0.607304	-0.0385563	0.259566	-0.50934	0	0.526654	0.967994
GCOM1	-0.585246	-0.555142	0.292211	0.323077	-0.459813	-0.469437	-0.0718595	0.238283	-0.538331	-0.478233	0.20775	-0.573072	0.294841	0.393745	0.497949	0.0202769	-0.487092	0.0625611	0.819361	-0.610198	0.901793	-0.674769	0.388604	0.864618	0.709759	-0.765736	0.463837	-0.0333802	0.526654	0	0.526419
CTH	-0.369695	-0.188651	0.294486	0.763373	-0.937723	0.0455535	-0.364845	-0.0469076	-0.261165	-0.484576	0.130658	-0.161776	0.875514	0.936485	0.804176	-0.133047	-0.430986	0.211481	0.303674	-0.200353	0.609584	-0.504387	0.0174838	0.510981	0.610676	0.0246559	0.24053	-0.547451	0.967994	0.526419	0
